# Supplementary material for: Multi-modal single-cell sequencing reveals network transition in circulating monocytes that aligns with faster recovery in patients with trauma and favours a response to M-CSF
Source: eBioMedicine. 2026 Jul 3;130:106368. doi: 10.1016/j.ebiom.2026.106368 (PMC13351336; doi:10.1016/j.ebiom.2026.106368)
Supplement: WGCNA consensus modules [file mmc2.csv]

	gene_name	module	color	kME_turquoise	kME_grey	kME_yellow	kME_black	kME_green	kME_blue	kME_red	kME_brown	kME_greenyellow	kME_purple	kME_pink	kME_magenta
AL627309.5	AL627309.5	turquoise	turquoise	0.088825577416472	0.00370711232429713	-0.0594811439086954	-0.0458147268522391	0.0153246684337165	0.039101906790079	0.0618505916557992	0.0599016435264733	-0.00321926686055917	0.0407344061422149	-0.035888843616734	-0.0416325328987912
LINC01409	LINC01409	grey	grey	0.0547757708531015	0.101371044367036	0.00126500097471504	0.0286547515278457	0.107559188967729	0.0919910912248833	-0.0507749257563858	0.0899431881949613	-0.0522851321381004	-0.00146259796782923	0.0852434980668383	-0.0360114015662492
LINC01128	LINC01128	grey	grey	0.0373282805428891	0.0922954242643553	-0.00960267546947524	0.0495395021419471	0.157372329891867	0.0636857041817059	-0.0837889119198558	0.115542458532048	-0.0790184587556717	0.0254418675511143	0.121562084633385	-0.0512367722343345
NOC2L	NOC2L	grey	grey	-0.00182881769329683	0.103976531723749	0.0725042299427259	0.0786787962257953	0.0627058665403142	0.0524075806111406	-0.0393773614383754	0.0286597408084079	0.0147535191574802	-0.0176342417189752	0.0831087321190996	0.04308531377271
ISG15	ISG15	grey	grey	-0.0830135831222893	0.0718579754987713	0.0812002792994308	0.183161283019108	0.145516737516647	-0.00708490455590176	-0.169522939507003	0.0523610916712614	-0.0569106328792986	0.0018579554224604	0.210955132138689	0.0307692549621589
C1orf159	C1orf159	grey	grey	0.0469522180279589	0.0548388810842443	-0.0271550428304123	0.0114796294760735	0.0642873744955349	0.0696432759241993	-0.0419871274080874	0.0613160501435114	-0.050984718357247	0.0178235136967979	0.0531147524771579	-0.0487071906892032
SDF4	SDF4	grey	grey	-0.012271577653006	0.142188021053745	0.130807526318068	0.135512168447356	0.0537004008340492	0.0550339227636784	-0.0316360894436989	0.00261021177236208	0.0730162057421871	-0.0295159400189973	0.0947535220046296	0.107022677821685
B3GALT6	B3GALT6	grey	grey	-0.0299544500238918	0.0804176398555998	0.0864928644816411	0.0951218320231668	0.0372496190638223	0.0168308325746515	-0.0383699870700829	-0.00360919088740031	0.0312906756630257	-0.026541683043264	0.0734864262279011	0.0644534064291369
UBE2J2	UBE2J2	grey	grey	0.0314775682380861	0.14229696699867	0.0963605466249969	0.107249928474156	0.056546359239204	0.0778482155471051	-0.00920638800621243	0.0306564879215241	0.0742133530396774	-0.00523394282049308	0.0733442066617273	0.0738530606465459
ACAP3	ACAP3	grey	grey	0.0331138283614397	0.0318277221096447	0.017151062423351	-0.00286702785693537	0.00884629191747522	0.0261493923437729	0.0256182145228883	0.0193095006738052	0.0215229495503081	0.00398175921561839	-0.0143722132860373	0.0130235840021371
PUSL1	PUSL1	grey	grey	-0.0289811754758678	0.0498971607275516	0.0836036031856598	0.077536532003602	-0.00235483337211961	0.00945673173530555	-0.00805655960195986	-0.0321424402224558	0.0554203547179067	-0.0333613998388689	0.0420352017429797	0.0703271333416696
INTS11	INTS11	grey	grey	-0.02632732406924	0.0929698811177902	0.115648361582607	0.101570942486351	0.00818446337860171	0.0259320074146304	-0.0103490061593997	-0.0320233452434007	0.0747439928487888	-0.0312657194909133	0.0553111724209004	0.0993841803513803
DVL1	DVL1	grey	grey	-0.00614148279348307	0.035591992735895	0.0270224597687824	0.047000745045359	0.0276112938518154	0.0135901916479034	-0.0263209437481662	0.0119438912002032	-0.00511137771597817	0.00237322127569742	0.0409850518318904	0.014251820009824
AURKAIP1	AURKAIP1	yellow	yellow	-0.155255392127403	0.0768538598584593	0.285933445301404	0.200149429133913	-0.102610523634114	-0.0766994999125502	0.0388208870197863	-0.181368167452749	0.246577048790669	-0.0973808872364079	0.0255324942232818	0.294063654949417
CCNL2	CCNL2	grey	grey	0.0771257927534572	0.0668485296555624	-0.00185728219520616	0.0129525139803719	0.0302439907276983	0.0965055251525551	-0.00693592575676864	0.0462809032323112	-0.0176420362987068	-0.00939331860801512	0.0310486189749988	-0.019743238594769
MRPL20	MRPL20	grey	grey	-0.103150511133465	0.107839494693439	0.240632620947857	0.170996986506985	-0.0621490761217751	-0.0180739348835272	0.0152738272787964	-0.125848210791466	0.172652799335311	-0.074744708917346	0.0555333089661286	0.233529739508248
ATAD3B	ATAD3B	grey	grey	-0.0110322417098161	0.06437125685925	0.0296243465391118	0.0675058053714306	0.0699090620213753	0.0325008932230952	-0.0608248151768959	0.0289106123846834	-0.0310568858982109	-0.018908641155719	0.0925248504647871	0.00573095740928186
ATAD3A	ATAD3A	grey	grey	-0.0250763445280951	0.0764423275424193	0.0705288298964234	0.0757207524017933	0.0325486476644308	0.0284468736432462	-0.0395694795328931	-0.00816956714931899	0.0218913062451061	-0.0271040659879814	0.0718928002982339	0.0521709740106433
SSU72	SSU72	black	black	-0.0402586625011309	0.170557860539617	0.191825131521026	0.209891878927196	0.0395264817547067	0.0408518636662232	-0.0257475958276242	-0.0249789452004064	0.127259267484154	-0.0226817690395957	0.110903497145902	0.160976000406907
AL645728.1	AL645728.1	grey	grey	0.0636218742190694	0.0580022913657095	-0.0095790022638989	-0.0105286756928768	0.0373323570155986	0.0546950660649621	0.0308013091718657	0.0565988841190902	0.00493883693782527	0.109958910068999	-0.00103570887900771	-0.0120855826965373
AL691432.2	AL691432.2	grey	grey	0.0329157867532307	0.0661290147106239	0.0223793244080951	0.0271630002998493	0.0458497468207886	0.0372420077932651	0.00659772402080645	0.0374701113833003	0.00789004019326571	0.0296729405708318	0.033543962657992	0.0111403788277989
MIB2	MIB2	grey	grey	0.014936035178026	0.0160421920205552	-0.0293393011037531	-0.0034398138358689	0.0601661161729217	0.00905540558197824	-0.0308202954057031	0.0516749975367668	-0.036335232499178	0.0396394015234233	0.0309742190306743	-0.0408621380742024
CDK11B	CDK11B	grey	grey	0.22115322603006	0.197659383505879	-0.0660591231231881	-0.0249457807857736	0.161578617171798	0.232979602321674	-0.000188876910636534	0.20518986665428	-0.0757459700248248	0.0901510134694535	0.0700340191041734	-0.0998948672064477
SLC35E2B	SLC35E2B	grey	grey	0.123981788144279	0.118179158195607	-0.0028557716343904	-0.00756860454203253	0.0441485486351213	0.133016804720056	0.0463325999519376	0.0738435770680485	0.0111045661181676	0.056114548779117	0.0110908230393644	-0.0134737289058855
CDK11A	CDK11A	grey	grey	0.195880427223432	0.204120192826272	-0.0318855354003518	-0.00552224568350423	0.108712185430129	0.221422114320407	0.0165965482837982	0.157067085288717	-0.0422009988846687	0.112930756560517	0.0657618760263041	-0.0577775234846985
SLC35E2A	SLC35E2A	grey	grey	0.0680627594459339	0.082533700220146	0.0166989591361499	0.0115538459508012	0.00775301223825336	0.0904116153861194	0.0264077216247436	0.0261043993557484	0.0176880184989315	0.0225616862916982	0.0109566178856364	0.00761555107596876
NADK	NADK	grey	grey	0.0223171442086274	-0.00920014916781306	0.0362474289384443	0.0125923905559288	-0.0904024952645858	-0.00449847156114582	0.104683777520835	-0.0602002174071362	0.0993020563559414	-0.00124167069265776	-0.057302710030153	0.0650814088101545
GNB1	GNB1	green	green	0.23027533466491	0.277587244429155	-0.0628114574753139	0.095655609809879	0.377814896346988	0.257441101722423	-0.138603441896135	0.362348019308287	-0.168218345611501	0.0849657953797715	0.239370811689915	-0.162236650062942
PRKCZ	PRKCZ	grey	grey	0.0922984220817835	0.0296998900087182	-0.0808792087157419	-0.0368427622094664	0.124958421477383	0.0231611504936288	0.03155468455582	0.152386778493275	-0.0485987846065723	0.120306828000264	-0.00010497296076968	-0.0894206455729836
FAAP20	FAAP20	grey	grey	-0.112111774736787	-0.00873686022912294	0.161745897363255	0.0917343353836805	-0.0860529944717284	-0.0938591764629495	0.0562896874678611	-0.126492350075234	0.15850047479659	-0.0789279498151415	-0.0152413367108015	0.178865785615608
SKI	SKI	green	green	0.204659779448154	0.234268517729482	-0.106122589958319	0.00298759073820619	0.417853559625703	0.204661287527437	-0.123118725899697	0.395108674799095	-0.197426709951053	0.0544376672039512	0.187968630198465	-0.197034513050237
RER1	RER1	grey	grey	-0.0902901571641909	0.13172100495478	0.222523556580637	0.191719917281084	-0.0269817083393535	-0.00790893184556591	0.0116502115885609	-0.101363080253015	0.174085005167136	-0.0442480100831276	0.0761220132854337	0.215846470409413
PEX10	PEX10	grey	grey	-0.0053001547165595	0.0678640979657811	0.0511594945071809	0.0549308187104715	0.0438048884271804	0.0337378139189407	-0.0318735558340908	0.0181628920557089	0.00660998081451615	-0.00470876962087045	0.0625640148548918	0.0316126611537606
AL139246.5	AL139246.5	black	black	-0.0365979202799571	0.0796538439543695	0.075762558919259	0.154760210240642	0.0775795718195267	0.0196809478409647	-0.0971611580757492	0.00858930305221508	-0.0039420467561095	-0.00827697412612289	0.135062496081187	0.0404661264740521
TNFRSF14	TNFRSF14	black	black	-0.0370021165905377	0.0811685851417174	0.0771135958004574	0.175644944600428	0.0941190350885585	0.00871798353723909	-0.099458655418047	0.024399202325836	-0.0023282722679534	0.0035565286767481	0.155488282110318	0.0374946820353051
TPRG1L	TPRG1L	grey	grey	-0.0204295449030174	0.0284850888605253	0.0708914940116834	0.0568030873070329	-0.0245623247553193	-0.0113909110223781	0.0354833645512355	-0.0400643672527528	0.0749156104264488	-0.0171185844973539	0.000446683234868276	0.0725817310469981
WRAP73	WRAP73	grey	grey	-0.0118695911253054	0.0656191469986526	0.0873954056104575	0.0670334731889973	-0.0165857106707709	0.0209871429855612	0.0211342094566362	-0.0332392255232639	0.0759400044666228	-0.0261813192515285	0.0201637396297691	0.0887233713633098
LRRC47	LRRC47	grey	grey	0.00422409494625489	0.0696416895143299	0.0769982227679322	0.0532754032059835	-0.0123379918364754	0.0349451661028412	0.0153097108682944	-0.0249706183009233	0.0625820915795567	-0.0274878946933126	0.0200362489159088	0.0710044634140446
CEP104	CEP104	grey	grey	0.0272146582305879	0.0838022206544283	0.0472283882738034	0.0536747443443674	0.0313198357370222	0.0582653666587899	-0.00744104963308524	0.0206897827141177	0.0308618701238542	-0.0335739191360786	0.0413810343273697	0.0334442045211014
C1orf174	C1orf174	grey	grey	-0.00737198317180564	0.0864392150408113	0.072717139004862	0.0912431319388697	0.0376426041812166	0.0441372485563027	-0.0414925059671658	-0.00138601116352818	0.0224215246084205	-0.0119909560624415	0.0826569480370162	0.0547211101720194
NPHP4	NPHP4	grey	grey	0.0507945001173599	0.112249626500418	-0.000289177408470137	0.0584070141173258	0.153534042110805	0.0916476220631527	-0.0829126284137933	0.115175257105507	-0.0664070871036668	0.0198284236823325	0.119716486802593	-0.0433273563006326
KCNAB2	KCNAB2	green	green	0.0862683015632542	0.240242139748083	0.0499124856842629	0.156167503963165	0.266759354873878	0.184648246108892	-0.143704948446799	0.17426955316668	-0.0599126072806527	-0.0714424867138687	0.221683699363316	-0.0219882084858412
RPL22	RPL22	yellow	yellow	-0.231463874577913	0.238714369401064	0.6468498737807	0.423525076971155	-0.0935899738993688	-0.0799252335151528	0.0755688076201662	-0.245350252889503	0.442928719387187	-0.154356919866449	0.137002282355794	0.558926962671685
ICMT	ICMT	grey	grey	-0.00486170137027331	0.0833928819121733	0.0662241327940036	0.0817482106678803	0.0401465523933382	0.0355940240874472	-0.0326021080699332	0.00981539753657307	0.0203509845921893	-0.0112784641170121	0.0726664759021852	0.0445950652963504
NOL9	NOL9	grey	grey	0.0557339696223135	0.105672981499418	0.0299788770332957	0.0313476585304973	0.0455715781759227	0.102999037650155	-0.0203194289780357	0.0395526335502261	-0.0038433491020051	-0.0224338625090103	0.0524107567807157	0.00959577985545218
ZBTB48	ZBTB48	grey	grey	0.0304671052110916	0.0327232695439184	0.012254972651149	-0.00256803980749599	-0.0144693178021297	0.0337751290920142	0.0409833903136939	-0.000248600585792484	0.034667696011286	0.0235647502925548	-0.0130471304066171	0.0181112782322361
KLHL21	KLHL21	grey	grey	0.0483865840156903	0.045341595782161	-0.000483121234253848	-0.00634214384495727	0.0266783421738738	0.030297105684315	0.0468203621522906	0.0455398397340155	0.0245039803200365	0.0612365923011832	-0.0160294370076073	-0.00191259621672401
DNAJC11	DNAJC11	grey	grey	0.0319381083271077	0.10272564455577	0.0478185434625273	0.0518475288880879	0.0378973323234663	0.0830835193186367	-0.0291087430853113	0.0153006977931765	0.00373750503848616	-0.0260885565523189	0.0620243696446687	0.0266577438689444
CAMTA1	CAMTA1	grey	grey	0.10264695039336	0.16131045474766	0.021290510018749	0.0782708474425832	0.137793212082182	0.15854719133577	-0.0800332438212491	0.126548006984473	-0.0405095737100328	0.0113280286774352	0.113078186768772	-0.0297369986013124
VAMP3	VAMP3	grey	grey	-0.00286865347359595	0.122561094075669	0.133245359070183	0.13497780797248	0.0342179817289901	0.0314960651709641	0.0210477807365978	0.0064530276908221	0.0984810005598428	-0.0194382647700207	0.0705613873976058	0.110550956298062
PARK7	PARK7	yellow	yellow	-0.132057947301011	0.249171200643804	0.411123678873324	0.312909567989824	-0.0389015376851874	0.0190682449911872	0.011334639131986	-0.160174536874735	0.29236833964455	-0.106564017444006	0.137148956080297	0.375026749845677
RERE	RERE	blue	blue	0.222912821631529	0.245469774950193	-0.0108841576003687	0.0103282325887009	0.153748899206016	0.3070707347907	-0.0290089409991267	0.175647441827124	-0.0682197587247885	0.0417294893479864	0.118922137027856	-0.0641012020264547
ENO1	ENO1	grey	grey	-0.107046673997456	0.216805045983869	0.430460118120475	0.171545520866187	-0.195704367235348	0.0146198707346773	0.215667767109699	-0.249571667741088	0.416839077409515	-0.140011885013811	-0.0459964426890545	0.450460196168122
H6PD	H6PD	grey	grey	0.0471618909837573	0.0525385389309844	0.0122038569734795	0.0066342417671851	0.00564657905710589	0.0486088384068381	0.041039600400972	0.0183018300678661	0.0211304853892875	-0.00268598573019921	0.00320368643611866	0.00803657680573092
SPSB1	SPSB1	grey	grey	0.0942099936152672	0.0171194481362661	-0.0506572361685143	-0.090138700492537	-0.00146834363481237	0.0207358051162298	0.134806530073684	0.0699200347731292	0.0259085809106543	0.131605043622957	-0.0768925943717005	-0.0292676604342213
SLC25A33	SLC25A33	grey	grey	0.161287151312263	0.248058436333612	-0.00934604265261545	0.0669691830789414	0.243501095649431	0.211414971476396	-0.0916231795840715	0.238658100976024	-0.0979380516434012	0.0977871357722991	0.17626568500661	-0.0852120713318676
PIK3CD	PIK3CD	turquoise	turquoise	0.152301458914986	0.0786191963090298	-0.0117916881954537	-0.0504527823103258	-0.0824200938393748	0.155478119464795	0.125957356116703	-0.0200815207244322	0.0732758060065096	0.0647876689564057	-0.0704229425106795	0.0143296416282262
CLSTN1	CLSTN1	grey	grey	0.0631000678223425	0.143449012866526	0.0513907343139882	0.0779373135716421	0.0763053856404373	0.120494801766035	-0.0277325668113393	0.0580296309479568	0.0114793958726894	0.0004549595817513	0.0920527370282172	0.0179585410306932
CTNNBIP1	CTNNBIP1	grey	grey	0.0044163554964005	0.0823335710715788	0.0873850002523674	0.0785122422673991	0.00553645433758528	0.0292022034376604	0.0252476560838778	-0.010756348655009	0.0861076172341252	-0.00446783919773593	0.0296911314642709	0.0810104236085308
LZIC	LZIC	grey	grey	-0.0233500691932986	0.122454245822235	0.159826457248151	0.130853343293381	-0.0121899186841245	0.0284582364978489	0.0289267125610965	-0.0514442331330667	0.121098929497845	-0.0349519679521902	0.0530633142833918	0.145730454390216
NMNAT1	NMNAT1	grey	grey	0.0262573779359133	0.0522161933970863	0.0520219730866596	0.0221489309611297	-0.036322859763308	0.0354574348519663	0.0540526640145144	-0.0276357618747337	0.0731011620254172	-0.00778685260717144	-0.018806412829283	0.0593919025787046
RBP7	RBP7	red	red	-0.0957362327408436	-0.111362625955084	0.121013784168311	0.065951710693	-0.192466154929564	-0.168112585780459	0.200442847587767	-0.174036932720718	0.228859110593616	0.0143145750593477	-0.122259268427666	0.191968294701514
UBE4B	UBE4B	turquoise	turquoise	0.160390519075339	0.119598070992923	0.00478544064942046	-0.0145061934113312	-0.0163105891616229	0.183160124895334	0.057092760725198	0.0371826406851226	0.0291759371568869	0.00946739795019557	-0.008463762496907	-0.0048979495817084
KIF1B	KIF1B	brown	brown	0.253691820227497	0.156580800196928	-0.15753249329519	-0.0524110091575463	0.278479333618985	0.194122876130333	-0.00986498628753489	0.344271703291043	-0.160387316943778	0.106413110167266	0.0816824180676058	-0.192765140816924
PGD	PGD	red	red	0.0351081880460324	-0.0244335021490644	0.177255543723014	-0.080433624206505	-0.32155086172146	-0.0740549772446482	0.483151654438648	-0.205417883356963	0.417624439395218	-0.0206604692235354	-0.340486870665893	0.276146249864583
DFFA	DFFA	grey	grey	0.00639504152640381	0.0958770849841368	0.0944012322510251	0.0643383932121696	0.00112995381424037	0.046979579340203	0.0172349261960597	-0.0173464622822183	0.0616407907897969	-0.0231476485791645	0.0391238509150377	0.079866870194272
PEX14	PEX14	blue	blue	0.163354347177926	0.105118629533369	-0.00203774764668704	-0.0654600773266248	-0.0106128028336502	0.177991005230411	0.110293328583178	0.0480439666690499	0.0425854046589278	0.0280414667374866	-0.0447834962899322	0.00415835330220359
TARDBP	TARDBP	blue	blue	0.0781566891327488	0.130407316499416	0.0412138985614974	0.0402846217615671	0.0457127358888084	0.134572780758287	0.000306987652957214	0.0479971763486478	0.00344541978513714	-0.0191854307915433	0.0505375463122954	0.0160074065741066
SRM	SRM	yellow	yellow	-0.0704507148088001	0.172935757540852	0.184395266718791	0.176440441763938	0.0638922071145517	0.0532229896711472	-0.095708420650131	-0.0338107805983627	0.0382782844157478	-0.066413090273546	0.171579808208319	0.125995169348498
EXOSC10	EXOSC10	grey	grey	0.033342278433081	0.0892955697377277	0.0449982866408857	0.0397174944240809	0.0329729530783118	0.0805251195046444	-0.0263470492706364	0.0215963845425813	0.000315134607761764	-0.0334272038030912	0.0533819866934495	0.0198014794675094
MTOR	MTOR	grey	grey	0.106081918225754	0.124752576292772	-0.00393583490353871	0.0168670302206158	0.0834382015131513	0.140045537180082	-0.0210027469262171	0.0932204619798645	-0.0387445775011668	0.0126735594670257	0.0653272766655433	-0.0297317777741671
UBIAD1	UBIAD1	grey	grey	0.00740803456234824	0.0839739833441131	0.0449941723585733	0.0639751646978344	0.0556817462559504	0.0490628700025326	-0.0353201792198532	0.028623124172088	0.00471918385715854	-0.00875515126948796	0.0689015302773404	0.0242854858058322
FBXO6	FBXO6	grey	grey	-0.0316069760377288	0.0511648197468596	0.0749390265239193	0.0569665625044535	-0.0191833952043478	0.00498879421130567	0.0133775408421213	-0.0402938985246288	0.0592228807445002	-0.0156538638233804	0.0289232162736269	0.0732652798479661
MAD2L2	MAD2L2	grey	grey	-0.0947754937656859	0.0323297868050357	0.126816997252953	0.12426733261783	-0.0208992245489468	-0.0577565082763995	-0.0118647245891767	-0.0771249550043633	0.094513036697795	-0.0476348446660323	0.048646050986018	0.129688408163905
AGTRAP	AGTRAP	greenyellow	greenyellow	-0.159738908817023	-0.0212282966936295	0.287167815142662	0.151948527280606	-0.244787363155772	-0.164928811520953	0.212157763812543	-0.264994487366335	0.435095001567984	-0.0483757536238893	-0.137473567932477	0.356994258891094
MTHFR	MTHFR	grey	grey	0.156639958187166	0.151746358838571	-0.0329633838592159	0.0163024245262499	0.134448585192161	0.162347751107642	-0.00268951086341381	0.151255271087176	-0.0438976651675571	0.059973655959456	0.0699627261540784	-0.0616843053816976
CLCN6	CLCN6	grey	grey	0.108767566126308	0.122286927592364	-0.0369005481820177	0.0185116935577743	0.129035249459197	0.146724431919603	-0.0710003902115853	0.128965393736208	-0.0909633662721903	0.0121555242864344	0.0979193565811884	-0.0746594234656401
AL021155.5	AL021155.5	purple	purple	0.132446247244305	0.0359829534190905	-0.0864077518632171	-0.107753949589276	-0.0168906889696499	0.0586922151441986	0.141087632444966	0.0677466918543887	-0.00348203967202033	0.508867920569425	-0.0719218978489991	-0.0602928455840308
KIAA2013	KIAA2013	grey	grey	-0.0537144749000181	0.0790941333298631	0.139221605641977	0.134243062668704	-0.00798986311175701	-0.00248613334502325	-0.00440104788521419	-0.0542238705105985	0.115683440355024	-0.0654535102078279	0.0497816063684033	0.134670526098864
PLOD1	PLOD1	grey	grey	0.0197036965553115	0.0902072922197866	0.0664438634674017	0.0583455067477135	0.0206214335420428	0.0626803904972208	-1.48280965319171e-05	0.00416061736326503	0.0452464228539413	-0.0291588837592003	0.0382725431756745	0.0516883635814794
MFN2	MFN2	grey	grey	0.0686317561617433	0.0636598952384032	-0.0123733374336756	0.000971506559416985	0.0388814574411228	0.0781544031678843	0.00616564334152794	0.0579601022547191	-0.0226933627309136	-7.94143642519092e-05	0.0261214852446367	-0.0239365909500125
MIIP	MIIP	grey	grey	-0.0476957163648392	0.0182536288849426	0.0965091856467286	0.0471120441582794	-0.0748175845871055	-0.0293786354997008	0.0606474960042653	-0.0876490129906087	0.103783846874201	-0.00967237001432803	-0.0252003951011505	0.113299177299927
TNFRSF8	TNFRSF8	grey	grey	-0.0252973717048645	0.0241867570737126	0.013560156324337	0.0783594985849458	0.059794975961996	0.000243671708489938	-0.0799949719792829	0.0204176084129244	-0.0336376064233445	-0.0259246325482874	0.077430779864792	-0.00209148159960222
TNFRSF1B	TNFRSF1B	green	green	0.0386447818414295	0.199760687494801	-0.00379954949686235	0.274834545297404	0.406420916743845	0.12006362842832	-0.31472272593233	0.267217643986586	-0.165894232152141	-0.0822429895903781	0.349587632679785	-0.106667661027597
VPS13D	VPS13D	brown	brown	0.238461742392096	0.176710358430458	-0.100526699938964	-0.0214011587496249	0.209088187547289	0.23775940143431	-0.0342591664152744	0.255166646169681	-0.120649547242867	0.0631883765654087	0.0932081121277239	-0.141844483451622
DHRS3	DHRS3	green	green	0.0237186916424814	0.0933363868003399	-0.0438051376896554	0.0554362051955278	0.253020673730436	0.0636888757387484	-0.152984275322964	0.180369272443969	-0.13786800849969	0.000770693307788322	0.169719168545777	-0.102714284946443
PRDM2	PRDM2	brown	brown	0.239509809458907	0.148118816128563	-0.121315490112447	-0.0551227541941448	0.176919762129796	0.225146925047854	-0.0179762298662003	0.251043690481745	-0.132599957956938	0.0723752967473447	0.0558799337713945	-0.162663733934813
TMEM51	TMEM51	pink	pink	-0.0463938554207229	0.196554212563265	0.0728514905442278	0.212925348172335	0.27547624556971	0.119133330859268	-0.268131781831322	0.109441951906853	-0.142979912201151	-0.0913859394058119	0.375311527013457	-0.0213741259038556
FHAD1	FHAD1	grey	grey	0.0019447159785677	0.110787201498273	-0.0163242101991776	0.0939130748316901	0.225118182589274	0.0618332701514632	-0.17354142208118	0.141808303899616	-0.12098803846814	0.013646664875837	0.188163325830333	-0.0720113781043955
EFHD2	EFHD2	yellow	yellow	-0.144925732600927	0.118754878722081	0.298519972144764	0.296881425345918	-0.0107444843721552	-0.0749383170656969	0.0117382179705463	-0.113670028240615	0.242171052838561	-0.0630005407752498	0.1080211987086	0.298001289205155
CASP9	CASP9	brown	brown	0.131674763236396	0.15878095241737	-0.0275758542596851	0.0195250128476383	0.198079826526461	0.144182628850589	-0.0478858092533062	0.198702097034252	-0.0813421236624363	0.0417638463681032	0.106554101686151	-0.0793129966343318
DNAJC16	DNAJC16	grey	grey	0.0673087914676559	0.0778543349425648	0.0121266320775149	0.00169391612113485	0.0172790909834264	0.0823465838816487	0.014937112727672	0.0304157697061698	0.0020928031204627	0.0188363127446471	0.0155739798579602	-0.00442966017207914
DDI2	DDI2	grey	grey	0.0768602439994402	0.141632553133595	0.0280969973111144	0.0477597703186025	0.11714514657503	0.126776289182234	-0.0522206815670803	0.09715029734302	-0.0291154924402297	-0.0340967008703644	0.101167302415257	-0.0135030839241962
PLEKHM2	PLEKHM2	grey	grey	0.192898088058441	0.233052641654629	-0.0424682743174959	0.0503586303172101	0.250481181929602	0.214716236243542	-0.069524558520503	0.261292191855836	-0.0975966352921226	0.0804834382071261	0.149211717929814	-0.106755348792861
AL450998.2	AL450998.2	grey	grey	0.0571811241625796	0.128192103888317	0.000540931834221109	0.0556200837322003	0.165736940573713	0.0931704740753737	-0.0835192042304113	0.130675024632367	-0.06939296971208	0.0412571520890353	0.123402493319567	-0.0483838290931038
SPEN	SPEN	green	green	0.164778222740885	0.264566363855704	0.00783433480686909	0.103029693423869	0.256314988322728	0.246735733611199	-0.121370559385982	0.214967802920856	-0.0967388361392606	0.0122901032011441	0.202912366518718	-0.0734074634192503
ZBTB17	ZBTB17	grey	grey	0.0773968015923891	0.0960038287042712	-0.0480849933984904	0.0288344283875432	0.151094151192247	0.0916717995202892	-0.0738742351111264	0.146717640168577	-0.0860710927705445	0.0237602508912227	0.097043550025471	-0.0804057027884364
FBXO42	FBXO42	grey	grey	0.177043883884239	0.120931414745657	-0.0499989095358426	-0.010532882245249	0.0896171179319877	0.188260830655128	-0.00574859800681585	0.137205303638991	-0.0529197108280754	0.0400666008921049	0.0422712869556066	-0.074404847510595
SZRD1	SZRD1	grey	grey	0.1047273715051	0.188791205149248	0.035279030264046	0.0940297827157294	0.162174030739741	0.149058408227582	-0.0585480578224067	0.145230508791644	-0.0337776451205514	0.0177266620953375	0.137561526795986	-0.01430404045251
NECAP2	NECAP2	grey	grey	-0.0397138787474209	0.0890835623907528	0.114286276228948	0.174917886990537	0.0385835067880244	0.0128409561255308	-0.0609564880249303	-0.017803361789415	0.0591417928410013	-0.0310265436930281	0.117333404218946	0.0967644781062909
CROCC	CROCC	purple	purple	0.212962017801964	0.111715760727817	-0.146180213567957	-0.0919653994799241	0.153464220067574	0.123525287428959	0.0893902996992653	0.236254681525868	-0.100231656393591	0.583080286410875	0.0179129161360308	-0.152290831440377
BX284668.5	BX284668.5	grey	grey	-0.0234684167469316	0.065447038645837	0.0943415706063625	0.10465163709725	0.0526096997992131	-0.0132067609253823	-0.00941855851286497	0.0194066679324789	0.0588301800125851	-0.0206378619430412	0.052763797632555	0.078868106895752
ATP13A2	ATP13A2	grey	grey	-0.0263247822268245	0.0567858325164168	0.0747550140195886	0.0620226830775626	-0.0162388965090647	0.0158117743467114	0.00667220924972559	-0.0434903712711955	0.0561822154217829	-0.0375444405979781	0.0276455482223298	0.0778279651180045
SDHB	SDHB	grey	grey	-0.0486624523576573	0.172398877941661	0.230998332049889	0.172547639054855	-0.00804123779556724	0.041660575279114	0.0108368563104813	-0.0745052829897608	0.162146370379449	-0.0664428919726937	0.0840658522852242	0.204063781725616
PADI2	PADI2	red	red	0.0412421035418642	-0.0956621992568562	-0.0370061247360778	-0.0850454989990412	-0.0892400346276867	-0.0754708999975583	0.198671789232236	-0.0141309192031711	0.0789172814161562	0.0290525064650756	-0.146926590180479	0.0084283232106745
PADI4	PADI4	red	red	0.0894799226310779	-0.117408942332954	-0.0311899397746763	-0.258918289346335	-0.244630739061615	-0.081685770569166	0.474391347042979	-0.0888881168608622	0.214761306486838	0.106940299141346	-0.350048031846143	0.0856314188617156
RCC2	RCC2	green	green	0.104598845083423	0.240866051437417	-0.00139242306358239	0.11237146807337	0.334496766980184	0.20514717050115	-0.196554536956612	0.23921750580686	-0.160167568804516	-0.0326996367633804	0.268744494139648	-0.0980243753465023
ARHGEF10L	ARHGEF10L	pink	pink	0.0807439178145249	0.203531492571957	-0.00575174518027666	0.123028083001744	0.27609932850119	0.19054940523071	-0.210577568052749	0.191261028324867	-0.165077153608164	0.0028526434071331	0.285848496168809	-0.0944984040189072
ALDH4A1	ALDH4A1	grey	grey	0.0055882995495115	-0.000213181411255053	7.70575353412049e-05	-0.00999268180507286	-0.0100422929542688	0.00760590552774149	0.018819433341986	-0.00840296894540726	0.00685931662467607	-0.00398398451924554	-0.00582992024520707	0.00785643845393163
IFFO2	IFFO2	grey	grey	0.233415536433115	0.193317688479607	-0.0859849741019979	-0.0318194274936473	0.199288518210156	0.191241851122127	0.0325393903388291	0.256072317555702	-0.0719062911316867	0.254603781216352	0.0640379719782573	-0.12478252991995
UBR4	UBR4	brown	brown	0.265040956821777	0.1637613592699	-0.121102324362871	-0.0522766484948092	0.192870755113542	0.228467740148737	0.010800672588223	0.282967221846424	-0.110462446827521	0.107260605697219	0.0512083687958311	-0.159126043331316
EMC1-AS1	EMC1-AS1	grey	grey	0.0964237874375545	0.0903192254904369	-0.0199428437828077	-0.0060092677355741	0.0522362562570077	0.107212056870819	-0.00317091521952211	0.0736345392982141	-0.0219568859739674	0.0579931401649281	0.02918598467649	-0.0305677689240711
EMC1	EMC1	grey	grey	0.0396841586616316	0.103338912471654	0.0452003387581236	0.0400203450965576	0.0391168665962	0.0834602528612604	-0.00693321562918146	0.0294781203003729	0.00695643738107369	-0.00385116939433354	0.0526874701435035	0.0174494143567951
MRTO4	MRTO4	grey	grey	-0.0383328443848021	0.094041191096297	0.086134280221844	0.0920916804888221	0.0489260973400673	0.036698984208644	-0.0785274239998505	-0.0100212924242386	-0.00590012094088437	-0.0351161982957753	0.107379405876018	0.0526733570260337
AKR7A2	AKR7A2	grey	grey	-0.0513831496385911	0.153377352148154	0.187206789862454	0.185801902946629	0.0340336477064844	0.0321392096896727	-0.0446100402057861	-0.0311758052148159	0.101451266033548	-0.0442208707610327	0.122438566973415	0.144913047141038
SLC66A1	SLC66A1	grey	grey	0.0197933472996934	0.0501253665094875	0.0175796289037288	0.0296965523410285	0.0232217357763387	0.0402223959898504	-0.00837998677385876	0.0169251057325448	0.00559955954133724	0.0256612200984978	0.0287935736661324	0.00389981201433943
CAPZB	CAPZB	grey	grey	0.0202719046623673	0.175746011137608	0.108197592566512	0.179593009454962	0.133444373454074	0.10112965802474	-0.0859329268901712	0.0742411792734534	0.0295929834918512	-0.0441522618747642	0.167165264054452	0.0768009754883917
MICOS10	MICOS10	yellow	yellow	-0.173385821670265	0.123628359058735	0.334033683362023	0.262214456153251	-0.0590061710502622	-0.0613455875806091	-0.0119902885361617	-0.165462223285993	0.221391382353877	-0.0884548438158272	0.10268699662159	0.314511290941478
TMCO4	TMCO4	grey	grey	0.0676209791016871	0.148258292039153	0.0340073479493362	0.0588986036942114	0.130684075263473	0.131606241113614	-0.0680729120867766	0.101367198992226	-0.0497044236451783	0.0131846264968207	0.124112004585015	-0.0134035295190276
MUL1	MUL1	grey	grey	0.00979636461916416	0.050607606049284	0.0342998971726809	0.0272021942129187	0.0101390167858179	0.0300835143298267	0.00603614846138237	0.00444034301351716	0.0258803532043197	0.000290471110916096	0.0147050545804057	0.0334135092402196
CDA	CDA	red	red	0.000761023450863348	-0.152889902990676	0.0530645203413687	-0.112610767421195	-0.284680633783664	-0.173558326040317	0.439793470165199	-0.162634080093824	0.314895923404504	0.0990474317081575	-0.32246349515155	0.179197235802781
PINK1	PINK1	grey	grey	-0.00804490334857836	0.0271128818286819	0.0749333575991246	0.0541349578944662	-0.0530267460039705	-0.00435406135400392	0.0608876149910584	-0.0527336467638347	0.105702962609694	-0.0105696355844486	-0.0263039734288191	0.0883697968576714
DDOST	DDOST	grey	grey	0.0123613071887702	0.204620951571506	0.16460027261491	0.146145014906404	0.0589263108166413	0.0861554355000784	-0.00312610875244848	0.0135427606898251	0.0920101124737747	-0.0019071153207103	0.116835612099482	0.121650856645412
HP1BP3	HP1BP3	grey	grey	0.0664376893258645	0.184476785927891	0.111854534521842	0.122474305633939	0.0634251216645098	0.133490348163599	-0.0037062927940036	0.0440203527862633	0.0590719234705905	-0.0351746613627466	0.0909743603612116	0.074565958714331
EIF4G3	EIF4G3	turquoise	turquoise	0.283285622949876	0.0790704551314884	-0.102708286562417	-0.194990351556004	-0.0334163359317262	0.217210134988837	0.196675832241483	0.104795020146908	0.00421313681313575	0.048721784789604	-0.142349630620439	-0.0792648101567646
ECE1	ECE1	grey	grey	0.108851197948855	0.0348161418427379	-0.119372349455416	-0.00186501584146459	0.18877232480725	0.0476170629759112	-0.0126001109090175	0.200249549348142	-0.116163960858026	0.0962847476813603	0.0814912615984841	-0.129943165086603
USP48	USP48	grey	grey	0.127751565620388	0.0947154270580971	0.0298974610583577	-0.0366360531201172	-0.0593999627772983	0.127722216558621	0.138783304799835	0.000551974795485545	0.0910541973474331	0.0200812810304255	-0.0692438528817947	0.0400457237622927
LINC00339	LINC00339	grey	grey	0.0117358544485149	0.0427303527899755	0.044168981942947	0.0278877431329668	-0.012279033938331	0.0291639232577474	0.0248988158198169	-0.0113598360884433	0.052999783738447	-0.00896513059365253	0.00177066281330757	0.0433129032159799
CDC42	CDC42	grey	grey	-0.000437740072705026	0.21667363229826	0.258885548164222	0.222869709969824	0.0210665258838999	0.0568404170606904	0.073497549958611	-0.0172352143470194	0.212877305545821	-0.00315740715073931	0.095673422491027	0.228631867138418
CDC42-IT1	CDC42-IT1	grey	grey	0.110110801450349	0.0906075400469707	-0.0360508371791906	-0.0128352764320019	0.0873062831942574	0.101751735156181	0.0130535666272591	0.117193061897734	-0.0361921619317186	0.0800729895846131	0.0299314804254267	-0.0575184480037557
ZBTB40	ZBTB40	blue	blue	0.0882704144186999	0.0846564840138138	-0.0261125784210538	0.000862730271836016	0.0710146213781502	0.118795602998957	-0.0289611456298572	0.0791187380548606	-0.0504109016339273	0.00990702224678331	0.052840229333502	-0.0502549615314883
EPHB2	EPHB2	grey	grey	0.0921054607289022	0.109172684956953	-0.00530270423937257	0.0208280298604566	0.105363856724478	0.111969939063727	-0.0152905017537792	0.10528773045238	-0.0238475548028181	0.0144841724715177	0.0547885748299481	-0.0364622437812345
KDM1A	KDM1A	blue	blue	0.0854503017603043	0.151965114690415	0.0470980060709626	0.0627136088617765	0.0654385464409741	0.162195623978908	-0.0355054666450634	0.0598653166738094	-0.00914994749469765	-0.0200229476732588	0.0796417129900128	0.0062858925914364
LUZP1	LUZP1	grey	grey	0.148764586741639	0.20529618893763	-0.000573807154825113	0.042550708056275	0.176702282364582	0.197508187100798	-0.0508093809745865	0.174568987808919	-0.0565955763154083	0.0396292763099045	0.120604013791619	-0.0492140445371512
HNRNPR	HNRNPR	grey	grey	0.030543479704974	0.271558083944858	0.171634850916366	0.216182753246772	0.129246141001406	0.173098132711053	-0.117068660930035	0.0563565741923197	0.0160544535247425	-0.0660983868870936	0.220888451387012	0.0913285929206448
E2F2	E2F2	grey	grey	-0.0166341987948587	-0.0138572755651444	0.0331541678663117	-0.0242384717865252	-0.0801252886151647	-0.0243067470945868	0.097038320482818	-0.0730330928947965	0.0788961906076628	0.00153577144398896	-0.0578632079684374	0.062236757274286
RPL11	RPL11	yellow	yellow	-0.397909615602192	0.205595920018823	0.821580580907927	0.563919467839093	-0.219644468782254	-0.197232419186516	0.0806966676280122	-0.429007595118968	0.62274992118296	-0.247935098912724	0.132819300790533	0.768612729498288
ELOA	ELOA	grey	grey	0.0242641153444964	0.116939472566382	0.0776108265633367	0.08441768515715	0.0361269662259289	0.0693487006524848	-0.0102685229067481	0.0160768341933925	0.0542369520770139	-0.0163770762381934	0.0664118653312466	0.0587832935159518
PITHD1	PITHD1	grey	grey	-0.00589225025735773	0.095491583808947	0.0624182842229802	0.0926678586425036	0.0706568888372835	0.0460507647445109	-0.073748262319149	0.0266317901493772	-0.00962350168991471	-0.0287403247852142	0.102290976187512	0.0282779487953176
LYPLA2	LYPLA2	grey	grey	-0.027608558954984	0.0346076542551293	0.08759662200772	0.0478475416182117	-0.0491836835586679	-0.00311771073791588	0.0396988760278461	-0.0612172881127386	0.0844950943454856	-0.0326403574051105	-0.00279984612899618	0.0952262389164706
GALE	GALE	grey	grey	-0.00815842607291942	0.0661941015783661	0.0505378370059671	0.0493102478566543	0.0116382536075792	0.0312118848075467	-0.0119560467458051	-0.0141697294927514	0.0346363551001886	0.00705057603106891	0.0441669637248881	0.0445747916007814
HMGCL	HMGCL	grey	grey	0.00526450682508104	0.0659076761931462	0.047856398702025	0.039852831111882	0.00504682673291032	0.0403146025832881	0.000455263186143952	-0.0182980991832111	0.0316840329120325	-0.00547742701389455	0.0316827469394208	0.0430397526529269
FUCA1	FUCA1	grey	grey	-0.00771638257446098	0.118131738075125	0.10644121310878	0.133579526550356	0.0305098321527182	0.0436330446223901	-0.0200573733576553	-0.0129473376206712	0.0714554251991313	-0.0296232081569651	0.0897622423311926	0.0838259745810766
PNRC2	PNRC2	grey	grey	0.0369963791855014	0.151093565660697	0.119432804554403	0.109113143034016	0.0205230408414182	0.0873616297363397	0.0163503162889153	0.010232880256172	0.0832252718955665	0.0270608527716696	0.0712692725565003	0.0897301530014922
SRSF10	SRSF10	grey	grey	0.106450496154945	0.186763177979773	-0.0113332746831088	0.0757806808638982	0.192678562425139	0.183367303454436	-0.121418859659216	0.162673474251085	-0.107354441096194	0.00752520321507868	0.171215930829952	-0.0731612731874356
NIPAL3	NIPAL3	grey	grey	0.040057470160475	0.0634406307967134	0.0320367494524559	0.0168158789735255	-0.00506541037389132	0.0599161916060702	0.0330553685129263	-0.000114855496521329	0.0390846008749544	-0.00729143124527607	-0.00122411101303661	0.0333875499846254
RCAN3	RCAN3	grey	grey	0.0445615135300189	0.0817041915889068	0.0500134085210263	0.0264915533312725	0.0117573166438457	0.0499909952177613	0.0587439350185652	0.0168704753474492	0.0635869762192216	0.0059191405811825	-0.000846716172055494	0.0421784003039858
SRRM1	SRRM1	grey	grey	0.0742337017827339	0.280168924640192	0.159652903506561	0.191275641738396	0.163951391086929	0.162252020916742	-0.0476590988092412	0.118353377069493	0.0508296468888183	-0.00837557063168756	0.188114455957103	0.0932484225646749
CLIC4	CLIC4	blue	blue	0.170332086038051	0.205447295141916	0.0523681797882846	0.0192899157231295	0.0317193289687034	0.235171602418431	0.0683534775339932	0.0540916959173426	0.0552851071071877	0.113438616234522	0.0325810013288574	0.0296832147487192
RUNX3	RUNX3	pink	pink	0.0408123011595656	0.252893738193386	0.0388565860496092	0.207577098113409	0.335101949064201	0.16953482735247	-0.244039834456895	0.19889393834299	-0.155192560555671	-0.0148409506113592	0.385861378487412	-0.0599027754078443
SYF2	SYF2	grey	grey	0.00956620069000234	0.164650684623315	0.191138962414114	0.190097917199071	0.0136789565842208	0.052568174442945	0.0371320013196747	-0.0137397758419204	0.172673980716186	-0.0353367287254466	0.0657713618238802	0.169977811072449
RSRP1	RSRP1	turquoise	turquoise	0.295637491460882	0.101320639563972	-0.162601724876908	-0.110392949687574	0.0824913089893257	0.218880003489801	0.0847502679238388	0.205587792747633	-0.0966573408447674	0.210733234125195	-0.0258165121388642	-0.166821579198744
TMEM50A	TMEM50A	grey	grey	0.0526527286426556	0.186179236405231	0.140603306635395	0.161089741449875	0.0721646353560601	0.0764897932062996	0.0427786775954098	0.056927973213758	0.1093215084109	0.0690658534463195	0.0860053786944728	0.117930259275551
MACO1	MACO1	brown	brown	0.163524062854863	0.182347753798788	-0.0139030901288125	0.0214983532383266	0.155445736866322	0.183770368848957	-0.0202381014143535	0.177890750761992	-0.059567609131889	0.0531901520847472	0.0883386924007034	-0.0585151031487028
LDLRAP1	LDLRAP1	grey	grey	0.0268546079865243	0.038043393571366	0.0109440175103373	0.00507239363055704	0.00818163692627912	0.0341877858722493	0.0249327008340056	0.0137799709850169	0.0202507115319228	0.00632682089024699	0.0124255699450785	0.0127418029322024
MAN1C1	MAN1C1	grey	grey	0.0817378125737275	0.0812241872893464	-0.0154481316560941	0.00434055760843266	0.0462265227361403	0.0955898240751106	0.00356145570360625	0.0601532612251533	-0.016249878065359	0.0305772878372816	0.0259991884055049	-0.0221901219761212
SELENON	SELENON	grey	grey	0.0256839550326863	0.122163465336427	0.0806042121946809	0.0872816124927292	0.062029370709155	0.0645034305534633	-0.00984847849139146	0.0378556002054328	0.036484436053232	-0.0104128294144456	0.0739691492200365	0.0538064941005171
MTFR1L	MTFR1L	grey	grey	-0.0191606908672172	0.0598752829634462	0.0853499053571883	0.0760367502898101	-0.00574929576517781	0.00704913943911273	0.0112242038552566	-0.0287959060593638	0.071083188266299	-0.0134936055278812	0.0278418965690081	0.0808983983946654
ZNF593	ZNF593	black	black	-0.0809586729499755	0.0805737598636847	0.118610104871709	0.14975739646445	0.0424608274318332	-0.00100248559889451	-0.0841473069849775	-0.032381453742353	0.0244638573489115	-0.0423307342988996	0.127195572273341	0.0915218253865931
CEP85	CEP85	grey	grey	0.0369001055049002	0.107213025967373	0.0260491833377852	0.0631340399959195	0.0855730727904447	0.0830105530249111	-0.0599222610576319	0.0594886868148551	-0.0283185077619235	0.00841046369691903	0.100502096003358	-0.00210335701991208
SH3BGRL3	SH3BGRL3	yellow	yellow	-0.419427024423756	0.136088564416182	0.717146384423401	0.511752108656457	-0.274775259376305	-0.240140584120317	0.105473844770575	-0.46933425490755	0.604476242924159	-0.204483540650771	0.0665493965929443	0.743400962829377
UBXN11	UBXN11	grey	grey	0.0259465661690611	0.0729054523810911	0.0237857820880555	0.0874406639688376	0.0806793319806723	0.044728271191541	-0.048022110157148	0.0562292086964123	-0.0133897543927504	0.00662439025709424	0.0900436823934852	-0.00559925552655541
CD52	CD52	black	black	-0.292401208926818	0.0623639022357689	0.338790289321883	0.446669858189593	0.0450172342248033	-0.15846654238901	-0.164726927138161	-0.157285554183979	0.1647601433201	-0.223175341519915	0.263449172381766	0.321771406352809
DHDDS	DHDDS	grey	grey	0.0563547281426401	0.0829872814871251	0.0182047657510361	0.0285804423785463	0.0361197002612359	0.0814106416565427	-0.0074561750858124	0.0383073786002889	-0.000880549765541614	0.00403171448350341	0.0451289552139624	0.00525942535402532
HMGN2	HMGN2	grey	grey	-0.0698768440752873	0.222943490683885	0.299370469836743	0.183303198523905	-0.0423648670681664	0.0465947376109132	0.0712765901837587	-0.107229006359216	0.23494666436494	-0.0439005531941414	0.0731453054718597	0.28097448657487
RPS6KA1	RPS6KA1	grey	grey	0.0188622330870415	0.0617052488810593	0.119662825625246	0.0337227040972467	-0.105593570938284	0.0222875305557278	0.15244280337715	-0.0903613907825954	0.181212664624565	-0.0273210099422189	-0.0764048576743396	0.150404780332317
ARID1A	ARID1A	turquoise	turquoise	0.182067302301886	0.155259953754106	-0.00177443949161373	0.0210034646612355	0.0493105798491697	0.199194630683144	0.0322704717874166	0.0975881798690152	0.00689171149746872	0.0362759442804418	0.0280918180156878	-0.0263342943710951
ZDHHC18	ZDHHC18	grey	grey	0.0475417888280922	0.0643696252580885	0.0133670785542986	0.0292868309968749	0.0199669274258652	0.055587599264799	0.0201051301026093	0.0184262957259693	0.0155922460417754	0.0290862479266196	0.0318567155223803	0.0085710274972649
GPN2	GPN2	grey	grey	0.0393506348965062	0.0704527287470578	0.0341651003373199	0.0275912172426986	0.0043529618354336	0.0702591197341071	0.00793489220646206	0.00540034301979056	0.0259001086794187	-0.00485689031652825	0.0219158427250081	0.0249420642964618
GPATCH3	GPATCH3	grey	grey	0.0156534532035858	0.00770425001125846	-0.0061972100343434	-0.0136631630905666	-0.00974699411833669	0.0169714244156338	0.00769598251613728	-0.00207495045779185	0.0065451092925067	-0.00386786750887647	-0.0113214929783994	-0.00179718545056349
NUDC	NUDC	grey	grey	-0.0319255271430889	0.154283913840049	0.166458047414356	0.150798243061208	0.0205234755442398	0.0550912977720745	-0.0218045871453171	-0.0386733457714067	0.100806193483858	-0.0360453574813037	0.0973861721877094	0.148524722956137
SLC9A1	SLC9A1	grey	grey	0.172534789583804	0.0429973273532346	-0.0989097043206893	-0.0999291555333859	0.034942274602132	0.0792001114496458	0.144654695093659	0.135657162270229	-0.00402267478032487	0.191735376403845	-0.0649107441153532	-0.0811105622710509
WDTC1	WDTC1	grey	grey	0.0679298503932238	0.049532984144414	0.00608497248058655	-0.00662997072474483	-0.00971595211094128	0.0628056832514802	0.0500904713698404	0.0182442247784832	0.0348987154895317	0.0167339689778309	-0.0243457784719708	0.00853430543083006
TMEM222	TMEM222	grey	grey	0.00388009249405541	0.0602758282296127	0.0439027653832262	0.0537542607995851	0.0107591019939509	0.0343767758465415	-0.00847174781120728	-0.00268775045871666	0.0232365749146604	0.00392571296823316	0.040736108040021	0.0388063576731964
SYTL1	SYTL1	grey	grey	0.00941037289224741	-0.00573048529106951	0.0532459058191101	-0.017559852923894	-0.0847651459807901	-0.0237814625560281	0.131155408785844	-0.0559364903735841	0.119603319224148	0.00967094131658893	-0.0818287551262768	0.0813564790560945
MAP3K6	MAP3K6	grey	grey	0.0118312847394744	0.0422278420083854	0.0382411967696202	0.0139044865881052	-0.0151513006636191	0.0204584814138676	0.0304258714929076	-0.0131095796827665	0.0418277907216371	0.00609366914018656	-0.00184830004678794	0.0438761033576165
WASF2	WASF2	grey	grey	0.00872001370538016	0.215035327557331	0.218947764623134	0.200786067880481	-0.00519806662616118	0.120015152897024	0.0158920404508917	-0.0611253998933068	0.163467963719967	-0.0790360327490814	0.104945665603196	0.188640580466088
AHDC1	AHDC1	grey	grey	0.0473745834972339	0.0913043889452039	-0.00301938168955705	0.0362724918022444	0.0949411320660216	0.0879589595301511	-0.0663091672805318	0.0694324530387347	-0.0542142087734178	0.0108649076572407	0.0873079804944322	-0.0307522923616194
FGR	FGR	grey	grey	0.0995165147379978	0.156532617913498	0.0409498705574602	0.124849522190263	0.116826153928154	0.130020242779753	-0.0197864181138163	0.0993903975841946	0.0151725731874925	0.0209145692998899	0.120558878278945	0.00917489176732157
IFI6	IFI6	grey	grey	0.00135653871377479	0.127708296057971	0.0334653489028551	0.146188826597491	0.196798522121152	0.0614331169627722	-0.145935005328643	0.137475728673116	-0.0828734481191659	0.0678200856818005	0.217128062928584	-0.0257349464536701
FAM76A	FAM76A	grey	grey	0.0669102940166502	0.119680651885704	0.0298604162544752	0.0407296830346434	0.0581108374315138	0.105484319360771	-0.00713518365565859	0.05217913180733	0.00834630186484725	0.0208393392429218	0.0562509005283153	0.00752577366061871
STX12	STX12	turquoise	turquoise	0.148665090139202	0.0984730194265408	0.0147215280363487	-0.0276672148166284	-0.0379531253620952	0.137480418724133	0.11751962871867	0.022608707259338	0.0693767999076045	0.0401466736221947	-0.0460496303317414	0.0323700301848719
PPP1R8	PPP1R8	grey	grey	0.0101135713027902	0.0824807678858903	0.0724092974424104	0.0547898232638605	0.00198737370099065	0.0480127833336187	0.00718576332434081	-0.0131810341615144	0.052921885695836	-0.0164263736470885	0.0285433772353874	0.0661878433180843
THEMIS2	THEMIS2	grey	grey	0.0800615577303761	0.138964178248471	0.0898775884745987	0.0886079631637505	0.018793713641166	0.0871724113584903	0.0912044241583119	0.036832523683593	0.111456215262815	0.0473191791461394	0.0237371699687674	0.0933442821225218
RPA2	RPA2	grey	grey	-0.00138296602123118	0.05310311933645	0.0683469817589818	0.0511136722315533	-0.037180110502692	0.040071778283373	0.00382062928731682	-0.0487654765596732	0.0540517876896452	-0.0327743772856737	0.0198092862436939	0.0632770509628892
SMPDL3B	SMPDL3B	purple	purple	0.0728988642864761	-0.00678907541230029	-0.0472362321499366	-0.0700053894708363	-0.0275280614663206	0.0223783162664206	0.091002832969535	0.0271965816439462	0.010732962871503	0.143275592838306	-0.0650377881402344	-0.0273706544213279
XKR8	XKR8	grey	grey	-0.0211829245377624	0.019737728643084	0.0681214418206894	0.0326642468703139	-0.0483189694336818	-0.0122365380595233	0.0528302156070769	-0.0533514262585899	0.0872557768716126	-0.00752207031083461	-0.0153481435872736	0.0832466701720615
EYA3	EYA3	blue	blue	0.110819467108464	0.0742959927583813	-0.041652957250596	-0.00125676020582314	0.0766165542356883	0.11081244922038	-0.0142424063821642	0.104848321389261	-0.0475628799789431	0.0227413062330264	0.0395164430142845	-0.0532398319428998
PTAFR	PTAFR	grey	grey	0.138348060601601	0.0724413553778962	-0.0277197403043039	-0.00664899718966663	0.0349230364111226	0.0759877896761307	0.0951603897280359	0.114742240759769	0.0491712019015971	0.073071729770405	-0.0484704048042651	-0.0135798685619404
DNAJC8	DNAJC8	grey	grey	0.00591532622299807	0.227390877921615	0.209925537694302	0.184454558930901	0.0439523538660874	0.101891266153546	-0.00906531877963991	-0.0103888602313547	0.121185155209647	-0.0226947814970322	0.125708384973262	0.167528649011533
ATP5IF1	ATP5IF1	magenta	magenta	-0.140249127648088	0.0851566706270869	0.266978597323687	0.185883293658505	-0.0705536505648291	-0.0765206832269347	0.0509372887722545	-0.15032319133351	0.233267715748936	-0.058739041536719	0.0285536221217126	0.285994923778031
SESN2	SESN2	grey	grey	0.120196510563699	0.0884704518780307	-0.0737166383392716	-0.0173712640563836	0.187374283353692	0.0565637852105713	0.0302627544339581	0.20855776199704	-0.0513482877694567	0.0828153451007541	0.0343315193623987	-0.0856538270290926
MED18	MED18	grey	grey	0.0341344428981744	0.0157465545371187	-0.0251708153395237	-0.0163956904137266	0.0153302230438551	0.012175079204718	0.0318182354837314	0.0298308684958386	-0.00164221721979504	0.068291654824834	-0.013240843151446	-0.0127974242218789
PHACTR4	PHACTR4	blue	blue	0.180012180496216	0.190930444038868	-0.00434453604520887	0.0224703386778703	0.122397720363216	0.226779789137165	-0.0116381378607128	0.148512658225978	-0.0438341735194191	0.0419663470396116	0.0855667474672747	-0.0494623507572516
RCC1	RCC1	grey	grey	0.0334897647143725	0.109686284535479	0.0468935197640413	0.0348039132081406	0.0572361737806943	0.0744525645505334	-0.00343845707770072	0.0404143500473486	0.0186749228604867	0.01436689931219	0.0455755384075841	0.0267332363680719
SNHG3	SNHG3	grey	grey	-0.00446508009030599	0.130482569568351	0.109112726365331	0.10190091374656	0.0504416537239099	0.0499304579739798	-0.0105648983588831	0.0108706029304448	0.0534498191581998	-0.00224782324758305	0.0828880245654746	0.0795593064454795
TRNAU1AP	TRNAU1AP	grey	grey	-0.00257750985588194	0.0573654413250482	0.0924134601435232	0.0478633275927432	-0.0515666248287113	0.0232623989099022	0.0652166299861377	-0.0603516939581888	0.110309960973873	-0.0139205893506958	-0.0114873594492135	0.106498165552247
TAF12	TAF12	grey	grey	-0.0161910940067888	0.0901177488005577	0.116516633667449	0.115588360839194	-0.00133961009834031	0.024640312897191	0.0134452582534907	-0.0291512953158147	0.101016966691868	-0.00651526920484357	0.0485267579710333	0.109112093377868
AL360012.1	AL360012.1	grey	grey	0.189573123442525	0.133540001373486	-0.0965208550450187	-0.053801156007779	0.125415959190477	0.131412565347504	0.0476508561644635	0.19237751065299	-0.0830291451448045	0.370675061247491	0.0347925349438586	-0.128213830277591
GMEB1	GMEB1	grey	grey	0.0931346515954081	0.124040261135114	-0.0140231967806699	0.0394405045148111	0.122698963530553	0.120474258383291	-0.0491622105278002	0.123880607980109	-0.0458397896419585	0.00785390225114114	0.0934618378493864	-0.0453780990973332
YTHDF2	YTHDF2	grey	grey	0.0488383425692709	0.174323856823508	0.0895158616221555	0.116595890453074	0.103023389333731	0.114972034435846	-0.0574607080479756	0.0745064851819985	0.012792580191331	-0.0268682133469526	0.123837156282663	0.0388515739018157
EPB41	EPB41	grey	grey	0.200485328293693	0.111296957007493	-0.111563714143244	-0.0494347782421426	0.124196442461095	0.179318929470599	0.00233758191517009	0.191567741302482	-0.0988037279387782	0.0864402100623617	0.0354850907023303	-0.137447259614964
SRSF4	SRSF4	brown	brown	0.231558473651502	0.205633299481891	-0.0604114962577431	0.00998723656692558	0.18753647284077	0.264415854906783	-0.0561818330285828	0.241591832902364	-0.109940960639326	0.0416493067027822	0.120347849236545	-0.116693034931477
LAPTM5	LAPTM5	grey	grey	-0.0578011497537193	0.185880573532412	0.247991865565586	0.308660814970626	0.15712394406226	-0.0258051561857289	-0.0318953756705597	0.0709341322642154	0.180478521084032	-0.0753325413052206	0.160950535163323	0.194282263134921
PUM1	PUM1	blue	blue	0.228312571307197	0.197680884750753	-0.0525974822065396	0.00436405686945758	0.146220226234422	0.29116419744039	-0.0476580355435212	0.192333905160431	-0.0940629880004186	0.0427117166898421	0.0985165825365023	-0.104513335200683
SNRNP40	SNRNP40	grey	grey	0.0117995697169455	0.118063701663876	0.0830064703030777	0.0860643129036549	0.0350368627136583	0.0804386551465827	-0.0400071726428728	0.00126170795596301	0.0230727365848223	-0.0331990461381523	0.0847809788924528	0.0542791518463149
ZCCHC17	ZCCHC17	grey	grey	0.0379832462379615	0.115877280805375	0.0707853988657763	0.0697005255443534	0.0318243047767057	0.0891062280203481	-0.0113043238340711	0.0156427544862657	0.0307252734996712	-0.0357985581932828	0.0653335861954265	0.0525942746373993
SERINC2	SERINC2	grey	grey	-0.0359193936529436	-0.0319344155547666	0.0493851389330095	-0.00974359117666833	-0.0827842320598872	-0.0532453158406364	0.095416117284621	-0.0770140464307107	0.114600931916932	-0.0434976320708914	-0.087032894512409	0.0807058837013682
PEF1	PEF1	grey	grey	0.0257636142906729	0.0704509757989048	0.052444854953323	0.0205903186377357	-0.00900226943472736	0.0370202370088934	0.0511282686179444	-0.00648898717080385	0.0571472389899382	0.0192254752016642	0.000839362880501577	0.0528282099863921
PTP4A2	PTP4A2	grey	grey	0.0304224978076664	0.238450123085435	0.188593127580055	0.247387174138035	0.128827096169947	0.10244834708852	-0.0241545599967054	0.0687523064159819	0.102564524023084	-0.0347690395963442	0.182855598182701	0.128143854947817
KHDRBS1	KHDRBS1	grey	grey	0.0765480182859868	0.229069086855809	0.128862272032567	0.157968040104574	0.113809984476113	0.14808489891828	-0.0309399079658825	0.079029325901298	0.0540595767181143	-0.0479585890202754	0.137392393522582	0.073531852304402
TMEM39B	TMEM39B	grey	grey	0.0425906963169675	0.0954990737003566	0.051433571246722	0.0588188580490377	0.027123614159095	0.0771035053626682	0.00520257275854506	0.0192556560839076	0.0389642619986851	-0.0124418051583627	0.0381800917879757	0.0388062826646711
KPNA6	KPNA6	blue	blue	0.142980007319617	0.129177721546813	-0.0286983329501831	-0.000962493757215047	0.0648608486119627	0.189736591690217	-0.0117476523322158	0.0962065449619637	-0.0442670301181508	0.0277396438440675	0.0460243938998821	-0.0582531318208742
TXLNA	TXLNA	grey	grey	0.0441345560734296	0.107847045922521	0.0468089409158266	0.0509195798792254	0.0519795181172597	0.0845480164614687	-0.0153004601900167	0.0415210220799381	0.0113245291597619	-0.00105055036676908	0.0558043181442744	0.0216911891922609
TMEM234	TMEM234	grey	grey	0.00777821624215791	0.0289118874031705	0.0307247215410996	0.0214093600519746	-0.00854446838169659	0.0123235602453262	0.0155580486311379	-0.00619968852869268	0.0353509057240528	0.0150149013861567	-0.000205661087491027	0.0280558651724329
EIF3I	EIF3I	grey	grey	-0.0551110924577837	0.169516971447854	0.234612318260085	0.172908670978999	0.000476573014227778	0.0264113481585034	0.0136559298734448	-0.0623477739536309	0.161947104075552	-0.0503782709969723	0.0851391040928722	0.209788731335416
HDAC1	HDAC1	grey	grey	0.000166504017889543	0.144369224578451	0.148408423263144	0.133415483139235	0.0210831858807777	0.0633666093340749	0.00470052261305052	-0.0173681287877266	0.0935188162856189	-0.0518962386506202	0.0761767402627246	0.121082208595504
MARCKSL1	MARCKSL1	black	black	-0.0636595793647616	0.156575457168948	0.112154449497441	0.243432561025153	0.187058332911921	0.0311232172720939	-0.168891872842208	0.0546960577543484	-0.0267527793884689	-0.0353758792936844	0.252824941519811	0.0531300336381786
BSDC1	BSDC1	grey	grey	0.0995999804662387	0.0954403718596713	-0.00995621054743553	0.00795708861662154	0.070571063945759	0.113585152608928	-0.00121870468999395	0.0864547431946444	-0.0267059572125663	0.00867905091743598	0.0366144527356522	-0.0233971456001543
ZBTB8OS	ZBTB8OS	grey	grey	0.012328483999476	0.0999053732927633	0.104003881699497	0.086030552050829	-0.0188632478603924	0.0535936661321047	0.0213095879089498	-0.0350124836361073	0.0784136794976953	-0.00991204330331625	0.0391029421586031	0.105208664397129
RBBP4	RBBP4	grey	grey	0.0982357918941187	0.200313349621916	0.10227606302027	0.0937873621236463	0.0526200382498034	0.157497880547395	0.0157594645186866	0.0509990086462575	0.0564420897293641	-0.00215278695592719	0.07939775538885	0.064693956205788
KIAA1522	KIAA1522	grey	grey	0.0375347917575032	0.056015616373215	0.00260534290081648	0.0307754704743062	0.0625330463919895	0.0442510255528652	-0.000100953879196414	0.0552035616438116	0.0038543430599032	0.0096525185816249	0.039761714873132	-0.00468674938672531
YARS	YARS	grey	grey	0.088476183186621	0.175120071998754	0.0318995006876669	0.0667421993958281	0.116097568393718	0.14985362984603	-0.0391281863674901	0.100349243880009	-0.0216039190309238	0.00762328881882489	0.109099951754247	-0.00744909357832001
S100PBP	S100PBP	grey	grey	0.10603157479011	0.0745534467567373	-0.0292637364131528	-0.00854341060613151	0.0425761990169535	0.108217597365286	0.00941247022876772	0.0703868629327931	-0.0137160937002033	0.0180038528141129	0.0209504462760145	-0.0406475921461021
RNF19B	RNF19B	grey	grey	0.130148960557815	0.112068769019747	-0.113587107125626	0.0445564497804631	0.305146489303592	0.0900927446424803	-0.10377836008355	0.300864281082488	-0.153198251463315	0.0889074613670558	0.147783889380843	-0.170666011055682
AK2	AK2	grey	grey	0.0202449929121476	0.12198343108645	0.0715965406024237	0.091216775843039	0.0895680491730022	0.0631363752760304	-0.0424116521181133	0.0524930332540963	0.00414684164938323	0.00487339736542308	0.107866512511741	0.0327853127031856
TRIM62	TRIM62	grey	grey	0.0876403662616771	0.0627395005606287	-0.0107977609857037	-0.0150825887371587	0.0135621069926865	0.0979870294072802	0.0260658185096593	0.0358747664584063	0.00211944322119629	0.0324282457570214	0.00179382437783018	-0.0158713804169829
ZNF362	ZNF362	grey	grey	0.0752562146198385	0.090865100250734	0.0247546320657034	0.0300858589869803	0.0356745614716108	0.0924144068378247	0.0022420637792622	0.0491379621607879	0.0145826897426529	0.00447256146394254	0.0281410994428654	0.0123394820158387
AL513327.1	AL513327.1	grey	grey	0.0457691578343322	0.0304452942818328	-0.0101397086435202	0.00112989095236124	0.0101432492760585	0.0485523767737683	-0.00464434133967055	0.021503724588464	-0.00919993794593964	0.000721851028541798	0.00730333033875463	-0.0111990430841504
PHC2	PHC2	grey	grey	-0.00595641007349775	0.0266201740495751	0.113237763465769	0.050756319627767	-0.122378467658081	0.0329084931590726	0.0520162386512679	-0.115430406292937	0.116404205206729	-0.149773396730796	-0.0433490903947412	0.123148023691142
SMIM12	SMIM12	grey	grey	-0.0722812309089812	0.0533754721799837	0.128700676790085	0.103545507285681	-0.046972211514812	-0.0269241043584106	0.0213346633323885	-0.0868042953290113	0.112722075567229	-0.0336802794519211	0.0263108195422301	0.135320115723113
TMEM35B	TMEM35B	grey	grey	-0.0111623574487286	0.124605635492603	0.118108079581609	0.132354789756212	0.0424117417507255	0.0484388200124414	-0.0342545503270886	0.00361558865925113	0.0582376559804672	-0.00369117283171084	0.0988454381319834	0.0923177757232644
ZMYM6	ZMYM6	turquoise	turquoise	0.12203663596812	0.0936581755427671	-0.00498872713104186	0.00285981411010789	0.0253155540624267	0.134703982478821	0.0165918745540103	0.0549851071625551	-0.000478570090127707	-0.0031081794751987	0.02280031501061	-0.0150861211830544
ZMYM1	ZMYM1	grey	grey	0.0242075548955859	0.0607618059856556	0.0393324864527625	0.0348339183288476	0.0112147620942572	0.0546065048393071	-0.00716866354189288	0.00296535356830729	0.0188696649285797	-0.00688293609479954	0.0338165432108141	0.0260224308994046
SFPQ	SFPQ	grey	grey	0.206787555091662	0.268371675537527	-0.00262869628713126	0.0545216927666902	0.231257234987135	0.269288899895708	-0.0743761466104129	0.250973874313668	-0.101063614802044	0.0545308932472811	0.165365845430957	-0.0857823411430009
ZMYM4	ZMYM4	blue	blue	0.18137762954726	0.14670869990199	-0.0157458385736921	-0.0190915430874692	0.0426155537261185	0.226567583870496	0.0301817028763314	0.0900220934802476	-0.0242806883979401	0.013157875094183	0.0284719869849204	-0.0399736496299114
KIAA0319L	KIAA0319L	grey	grey	0.0969236678373475	0.00841263338234007	-0.0121827320840775	-0.0578871742982507	-0.089713128509423	0.0702491096176738	0.131746995530274	-0.0244638916647736	0.0741237256310561	0.0100794030552746	-0.0962606933227128	0.0198183953144402
AC004865.2	AC004865.2	grey	grey	-0.0452107259415524	0.00373191781189877	0.085649216181476	0.0242710596734427	-0.078742595857382	-0.0335663625333931	0.0626916945406554	-0.0838896013309858	0.109516574651421	-0.0381865956215158	-0.0488924508462154	0.106786862618313
PSMB2	PSMB2	yellow	yellow	-0.0387611013525618	0.175737793746668	0.2232686799517	0.18221617396243	0.00381747373303926	0.0556438621762881	0.00640992592708228	-0.0594027373030887	0.143275284824345	-0.044727631841323	0.100202759740736	0.191136399552236
AGO4	AGO4	turquoise	turquoise	0.209322148334687	0.0950478244497738	-0.0258930337300846	-0.0620042843067667	-0.0411444607781546	0.177342007588196	0.13245835048329	0.0535943437533921	0.0566086526961196	0.0106185797363055	-0.0730700855058319	-0.0140678807914902
AGO1	AGO1	blue	blue	0.134772418767353	0.129763191521863	-0.00501098230063958	0.0197790501970284	0.0776883618273409	0.167036793007931	-0.000174443912592566	0.102685785633843	-0.0213299025274577	-0.00105894033747952	0.0509054240992483	-0.0343206698760437
AGO3	AGO3	turquoise	turquoise	0.216643834311993	0.15104576689285	-0.090371380989904	-0.0285815042366148	0.165546024358975	0.224545566270912	-0.0514274502407028	0.211395643964404	-0.124002178939014	0.054039810596115	0.0829960592571995	-0.137376635409453
ADPRHL2	ADPRHL2	grey	grey	0.00927908378460494	0.0715954656662469	0.0449037187804757	0.0454995372392953	0.0185259094415556	0.044878361444348	-0.0127893902153779	0.000150132272962006	0.0134271462081633	0.0164238161120079	0.0437694854862442	0.0303805828642475
TRAPPC3	TRAPPC3	grey	grey	-0.0460807907318841	0.0940476826468226	0.140026417871536	0.12118967257486	-0.0191555453500771	0.0067946162003174	0.0135663902530822	-0.0631730706615676	0.116618105238213	-0.0127497158352709	0.0451247915909913	0.139558737062281
MAP7D1	MAP7D1	grey	grey	-0.00589558277213685	0.113229084004633	0.100080282484193	0.129822400772302	0.0511296521967919	0.053113393101991	-0.041427321234548	0.0091116534094539	0.0566522813678206	-0.03795949436949	0.0933914044327809	0.0781421582236504
THRAP3	THRAP3	blue	blue	0.200091851012693	0.234325968932583	0.0105640172117041	0.054492030155852	0.168628505733104	0.238545954734232	-0.00203831458725917	0.189119212584773	-0.026762061307963	0.0603931592770804	0.112734803199083	-0.0357104036991032
EVA1B	EVA1B	black	black	-0.054594670207797	0.0915189671890186	0.145486959845345	0.177603455940794	0.019323716841939	0.00989416083219802	-0.0568830597327799	-0.0436091978865173	0.0998104873261892	-0.0704731349336506	0.0830227148603915	0.115155928064753
STK40	STK40	green	green	0.113456429927917	0.167323752220515	-0.0790912735551648	0.0939739605626289	0.337358316723061	0.13198843923499	-0.160770209427332	0.284746522682259	-0.167920980994115	0.0652953111999734	0.218241354135117	-0.14401072600128
LSM10	LSM10	yellow	yellow	-0.125150685994614	0.0903999140899579	0.245110379430598	0.210136531101555	-0.062427246678735	-0.0500944933389842	0.00641281704298232	-0.14191596227028	0.19974396819949	-0.0559200865495253	0.0620372197370579	0.245751667058627
MRPS15	MRPS15	yellow	yellow	-0.0372597448025188	0.19268329448465	0.237709210655454	0.165765135238517	-0.00639171954927397	0.0612042269795225	0.0124272629017966	-0.0708653466251249	0.161471636957039	-0.0492009842950634	0.0859061661168238	0.199138730463189
CSF3R	CSF3R	turquoise	turquoise	0.242542360573395	-0.0815204467835443	-0.281446951342593	-0.144475528772564	0.11425429188491	0.0650535920846382	0.0430806956197654	0.249193286273173	-0.146909503667996	0.106802470269066	-0.0869852673955983	-0.269259461917726
ZC3H12A	ZC3H12A	grey	grey	0.101043900147938	0.0846521844202913	-0.0280232506116922	-0.0118549693353391	0.0880779192993218	0.0625624363194043	0.0474615680559151	0.115819474125849	-0.012157519540001	0.134262299086389	0.0149640910660551	-0.0429794520664531
MEAF6	MEAF6	grey	grey	-0.01210166061036	0.112168323341731	0.133537592102412	0.101553211130091	0.00393101271219371	0.0406009939713181	0.0195664725865366	-0.028524030328274	0.10278561469658	-0.0226832041806048	0.0430889418591283	0.117208536585063
SNIP1	SNIP1	grey	grey	0.168787708844528	0.0876786071971185	-0.0971954673054644	-0.0482366055895034	0.106368026308478	0.144411774744897	-0.00221556531181742	0.16001327681744	-0.0898367435978274	0.0762260167405163	0.0343573739529436	-0.111908978663976
GNL2	GNL2	grey	grey	0.0916523956863694	0.143675139906311	0.0136080233299006	0.0356623144254864	0.105922271735286	0.116097166337242	-0.000501409137479345	0.116558557573013	-0.0107994790685813	0.0113854651635788	0.0649527644837738	-0.0139102424145986
YRDC	YRDC	grey	grey	0.0177686639491195	0.0886763425111769	0.042307361170321	0.05990449541371	0.0644054330897513	0.0375171753224507	-0.0178635247080897	0.0520552583378643	0.00203296279888683	0.0266340494401988	0.0731899539533774	0.0205488684625653
C1orf122	C1orf122	grey	grey	-0.0911591460995057	0.0921151446447728	0.176640208942642	0.136730732192544	-0.0235804190309764	-0.0211568209751071	0.00911015237926643	-0.0950127213489722	0.131643280129715	-0.0438753707355741	0.0556873070045231	0.173561080414928
MTF1	MTF1	red	red	0.165011888501071	0.0532514474686438	-0.0368930852585407	-0.110701233456187	-0.0525273622052274	0.0747400280513566	0.239440920395259	0.0630599964222734	0.0732411278091722	0.176762890670913	-0.121773252153558	-0.00219517560091831
INPP5B	INPP5B	blue	blue	0.103234303761496	0.0866889315441115	-0.0187881495296745	-0.018013117171302	0.0434733581277957	0.136397044600895	0.00679844002182265	0.0640775954497828	-0.0283755271786003	0.0014785750091796	0.0254461948225163	-0.0342151770910123
SF3A3	SF3A3	grey	grey	0.016249843349499	0.122396538723504	0.0866919395360289	0.0780137561595995	0.0130990934675722	0.0936297001149269	-0.0253721422869591	-0.0120355161380536	0.0354782808504298	-0.0148809137358859	0.0711963249080757	0.068882683504091
FHL3	FHL3	grey	grey	-0.0694654803960752	0.05601203280806	0.128831988422937	0.123685977960469	-0.0266559442067703	-0.0156385932511587	-0.0204086850405907	-0.075508795252	0.105655251260679	-0.0600349235279851	0.0406492485077871	0.114278209669383
UTP11	UTP11	grey	grey	-0.0186327596517931	0.107318928290354	0.110682086258946	0.100169139722957	0.00476315126183011	0.0410924154299333	-0.00948615707964957	-0.0296520358749215	0.0737802666435331	-0.0297608367208237	0.0580127175001444	0.094470108563239
RRAGC	RRAGC	grey	grey	0.00099714900653648	0.0971821270852365	0.100846349259807	0.0925251343803342	0.000731696863726965	0.0436251557809617	0.0159620099986499	-0.0185002406178721	0.0737486129917988	-0.0210429740369018	0.0520905111141231	0.0839598799519074
AL139260.1	AL139260.1	grey	grey	0.042743891632327	0.0573441147566576	0.00954759777057305	0.00610802364239887	0.00807409034824742	0.0651562244785588	0.00792159313989149	0.0155113132157466	0.00826147684780767	0.0145056017688069	0.0126527229138474	0.0037277506426701
MYCBP	MYCBP	grey	grey	-0.0317957060431248	0.0641104467348237	0.124591423303353	0.0849487842642392	-0.0357997955286947	-0.00909712568447332	0.0470489837133553	-0.0592080719732532	0.114396873239791	-0.0184262847804722	0.00939869222789155	0.125140705098649
AKIRIN1	AKIRIN1	grey	grey	0.0918243790253118	0.16170313062368	0.0407371302540603	0.0793296689622399	0.113973334488728	0.121585522084085	-0.0202891938060044	0.1103785647476	-0.00500411263828241	0.00385595572236499	0.0921538674562657	-0.00253349022856708
NDUFS5	NDUFS5	yellow	yellow	-0.18722842916317	0.11083772801077	0.363045791473	0.246688133072731	-0.104927233153329	-0.0739595123485736	0.0366093893258656	-0.208808782297085	0.261225770045806	-0.136882991833972	0.057122421303028	0.358951941294726
MACF1	MACF1	grey	grey	0.247036827001512	0.283225183355757	-0.0108089100889939	0.0346642072878101	0.181067004188562	0.306705792902274	0.000678264421145822	0.201945946598637	-0.0396173212989975	0.0437873859247978	0.121025690581069	-0.0536521168723232
PABPC4	PABPC4	pink	pink	0.0519874629125005	0.276499598466277	0.105038451816574	0.205598995773782	0.265118016320515	0.159402843979129	-0.158333056604616	0.171599111365391	-0.0641969421721373	0.0495109729388073	0.311285007766424	-0.00710043785407415
PPIE	PPIE	grey	grey	-0.019927685965779	0.101503128959178	0.112037365269066	0.0967323657542009	0.0118775345546445	0.0314051122001365	-0.00320861273097137	-0.0221072553193933	0.0696207028270715	-0.00453231975668223	0.0556644759645384	0.0942861165183115
TRIT1	TRIT1	blue	blue	0.0651540458482128	0.111377021322477	0.041197999349985	0.0415297592122847	0.0125044398321752	0.134717116219563	-0.0347893082410542	0.00656799193831327	0.00437126215853822	-0.0243703547607651	0.0538953546258631	0.013119139758947
MYCL	MYCL	grey	grey	-0.018530745025859	0.0792567798310735	0.0961902291733603	0.10198024285379	-0.00343597066640478	0.0346025864803907	-0.0146346984989222	-0.0357337467930436	0.0734736122540745	-0.0356796825615238	0.0506743103115173	0.0785449620106538
MFSD2A	MFSD2A	grey	grey	0.0186465905840454	0.0524565723033389	-0.00839811827945584	0.0375625548470007	0.0891038000228369	0.0283300001890163	-0.0651585063392464	0.0765480573823511	-0.0561755980067286	0.0289265063178987	0.0803285754075843	-0.0324645568913847
CAP1	CAP1	magenta	magenta	-0.0797673629137995	0.195451609389919	0.325534096495695	0.24228483457896	-0.0788514529031084	0.00871101405181612	0.123893970343437	-0.142763104595109	0.291438378587753	-0.0818032208724861	0.0663292416503866	0.343191379967527
PPT1	PPT1	black	black	-0.125323871132792	0.215201666108675	0.302146534407612	0.410361639681104	0.103068609973852	0.00952580269766413	-0.134465983499991	-0.0398729781815755	0.139344938455892	-0.128334552451584	0.266874599674448	0.239659704015798
RLF	RLF	brown	brown	0.272319201988124	0.178011831924494	-0.174752638801015	-0.019681518153737	0.29752903553243	0.26621135748357	-0.1259495459075	0.363698868317597	-0.234762742966171	0.102701669732324	0.155370035243797	-0.242520677898399
ZMPSTE24	ZMPSTE24	grey	grey	0.0365512685849508	0.107195450258356	0.0677251371543468	0.0518124049026683	0.00151168001292149	0.0778869556783143	0.0313345740591876	-0.000584559817164271	0.0643353467907411	-0.0247934388793319	0.0312690189088171	0.0620512640347506
SMAP2	SMAP2	pink	pink	0.107459821730426	0.144859900274279	0.0344767370652641	0.197908568719763	0.118205425412612	0.182600785532081	-0.184949624341527	0.075193577699798	-0.0539603031426393	-0.111598054083794	0.196924124625204	-0.026716511484783
NFYC-AS1	NFYC-AS1	grey	grey	0.0402995152692273	0.0267241581716206	-0.0273994360333746	-0.0132059812912009	0.0401703848309105	0.0181425058693085	0.00992519891968372	0.0561003229992304	-0.0151241964975712	0.106647914976892	0.0104287518551048	-0.0299648114029905
NFYC	NFYC	grey	grey	0.117640678830009	0.116537062628389	-0.030787842867235	0.034542335913468	0.125744068282833	0.119394711858792	-0.0288679706404471	0.146674242244207	-0.0513376192165458	0.0521600505523131	0.0725849295327348	-0.0609148026165837
CITED4	CITED4	grey	grey	-0.0681458512766581	0.00625820757123377	0.155385609967942	-0.0158024739371892	-0.1847809236789	-0.0431132295160532	0.16011851912216	-0.179122060180597	0.210027918230942	-0.038567382306011	-0.116671849253306	0.191767728434507
CTPS1	CTPS1	grey	grey	0.0445038078723244	0.168333533772309	0.0471479327474984	0.0758229148638269	0.119445872277218	0.132998690325475	-0.0836135012483128	0.0770983674454005	-0.0435019094671793	-0.00426993565151209	0.140036059885582	-0.00204574726733076
SCMH1	SCMH1	grey	grey	0.109212182455132	0.157582184817828	-0.0176361471701987	0.0363275295514951	0.153575160397409	0.163701487846056	-0.0821719032161451	0.135494692503704	-0.0826528170034212	0.0326854199944546	0.118605083586015	-0.0659423912403627
HIVEP3	HIVEP3	grey	grey	0.117398777237323	0.237631421614466	-0.0104283275805049	0.107434162120691	0.289426158894755	0.208326839914129	-0.151177954466648	0.213869641079986	-0.140170909934775	0.0548452746695066	0.261004874468006	-0.0868292896708569
FOXJ3	FOXJ3	blue	blue	0.217478534299557	0.18604966761041	-0.0722148344144558	0.00278219295691159	0.166934204753884	0.265774048202502	-0.0522489239404422	0.210336412922867	-0.108336665808	0.0660860552582127	0.0977802953060042	-0.120978322587531
PPCS	PPCS	grey	grey	-0.0432373673064026	0.0799654673945459	0.156653412682896	0.112334494069188	-0.0590916093386268	0.00110614592592032	0.0448694128078298	-0.0827165234348283	0.134018105954845	-0.0310114004399074	0.0166065919637204	0.156039405090626
CCDC30	CCDC30	grey	grey	0.0581704820330115	0.0381591747839751	-0.017483061058676	-0.00884500887289032	0.0148706034286352	0.0646348235598578	0.00684887517336461	0.0298930578950678	-0.00371518799326085	0.0114098185386064	0.0133410082093432	-0.018968114991096
PPIH	PPIH	grey	grey	-0.0261086624005528	0.0835990343374006	0.0862856985320571	0.0748120328999401	0.0228346090491024	0.0357433109013982	-0.0455594106235013	-0.0207588176671532	0.0262578561159654	-0.0322287922906931	0.0816053395420383	0.0609679183059669
YBX1	YBX1	yellow	yellow	-0.149282346523773	0.439170827516311	0.506415895889785	0.48417973759496	0.167196035779543	0.11587216191545	-0.163286018101809	-0.0500920339641272	0.202007002401165	-0.129010700095652	0.394374767910595	0.375934900941469
P3H1	P3H1	grey	grey	0.0215019699560113	0.059959970535248	0.0322234128512421	0.0231751034291727	0.0127392009267485	0.0466254125081354	0.00350505315934575	0.0112221401793708	0.0207279242695492	0.00192830413008763	0.0174784763594831	0.0237672738122214
C1orf50	C1orf50	grey	grey	-0.0323702451062109	0.0327600744034945	0.0721317483922073	0.0694395264100277	-0.0205905749391729	-0.00785470126791113	-0.00290720359991308	-0.0401464585443874	0.056857094958205	-0.00973094983423848	0.0173577486627448	0.0680997815540478
SVBP	SVBP	grey	grey	-0.0873930091006864	0.0344696663617298	0.151792345134882	0.104887965825467	-0.0598953788929719	-0.0356338486093425	0.0140296849938526	-0.101741581556906	0.12161104538141	-0.0602728821093078	0.0163364919436316	0.149992103699553
ERMAP	ERMAP	grey	grey	0.0644262737647307	0.0595953352929819	0.00323721162291487	-0.00676590618959101	0.0103740433754671	0.0635463400938833	0.0476671552012912	0.0332635731284217	0.0298884006821472	0.0111729643214253	-0.00536443650941192	0.00245260245994947
EBNA1BP2	EBNA1BP2	grey	grey	-0.0418015038693023	0.123433910016047	0.131923273224073	0.132417088566162	0.0372559477378694	0.0344572897994819	-0.0488127712565851	-0.0243064517358057	0.0569940357335109	-0.0347172519456014	0.107347555457154	0.103158086550223
ELOVL1	ELOVL1	grey	grey	-0.0562608683409252	0.134727990569555	0.16864600560043	0.16784876581539	0.00471951360856953	0.0265589559393229	-0.0372674639121903	-0.0610116342056911	0.111737183043461	-0.0513929379847833	0.0900926204415518	0.143559895229848
MED8	MED8	grey	grey	-0.0776988471258521	0.053923703874643	0.15002997982252	0.108377721399169	-0.0754388704549997	-0.0227873250370667	0.017290301736484	-0.120145463964216	0.132876874780182	-0.0606616340976297	0.0102518174969607	0.160156329006057
SZT2	SZT2	blue	blue	0.120461697869058	0.104709620705772	-0.0169435149061389	0.00218254559845931	0.043673923251988	0.145972458210367	0.00883076474404752	0.0759836382301907	-0.0221357916617258	0.0283436094291665	0.0391333286819503	-0.033668888455663
KDM4A	KDM4A	grey	grey	0.102694833494089	0.0971417612979971	0.00314414585843844	0.000502967086860703	0.0301961854172202	0.120906234788336	0.0310661158865403	0.0579081396385426	0.00522128887876015	0.0158488984180464	0.0159998792469485	-0.00554543263868429
ST3GAL3	ST3GAL3	grey	grey	0.0924457654145507	0.127375331046474	0.00621698239731857	-0.00830015134306159	0.0735644977243533	0.131915642332078	-0.0054067385660518	0.0814910073303218	-0.0326894706129709	0.0122118030153818	0.0492261527778878	-0.0178430134311848
ATP6V0B	ATP6V0B	magenta	magenta	-0.186971551872846	0.00504626479947104	0.260161403649821	0.198710639760283	-0.129639482462011	-0.157002422803965	0.0781857722275143	-0.196290181090594	0.264519432340566	-0.0519694818676341	-0.00624187572325527	0.311612942801012
DMAP1	DMAP1	grey	grey	-0.0525501873895088	0.012062015361359	0.0986569109305345	0.0278866101981623	-0.0940248978928832	-0.028195051332603	0.060693316296166	-0.102283899573401	0.115915101653706	-0.0539988515372839	-0.0395426331953816	0.110068189268031
ERI3	ERI3	grey	grey	0.0497932790001745	0.135718088025311	0.0642545123615208	0.0702284211446496	0.0540695730920895	0.109924666422121	-0.0355384726979177	0.0375108057342163	0.0078154421875659	-0.0078863813107054	0.0818403390482129	0.0294365512533031
RNF220	RNF220	grey	grey	0.0274967639184952	0.10135699446911	0.0757237115498935	0.0527603662033151	0.0140136145328704	0.0715067862814213	0.0168835816970108	0.00321167200319264	0.0476278710674009	-0.00622819132358772	0.0355509608348651	0.057297822658677
ARMH1	ARMH1	grey	grey	-0.0105066542973358	-0.0110672819510639	0.0548832209647296	-0.0236675872034864	-0.0751825122857266	-0.0418017995160994	0.13781487400381	-0.052607377578214	0.119305271835201	0.0417263273783266	-0.0849712657543635	0.0893326083076436
RPS8	RPS8	yellow	yellow	-0.279878552260982	0.33961410469511	0.807636279059542	0.524856405209661	-0.102592724735549	-0.0797746561914476	0.124811492290718	-0.299703246583269	0.584363100058358	-0.215811051612893	0.169967054804376	0.705362229817903
PLK3	PLK3	grey	grey	0.103261453872518	0.0691172361691204	-0.10961576203358	0.0300276919089852	0.227854269388488	0.0689967627658923	-0.0916195704332505	0.234892285380187	-0.137852474815081	0.116893134089054	0.120267224230205	-0.140040447145263
BTBD19	BTBD19	grey	grey	0.106812202742583	0.0191979033407302	-0.128246643605921	-0.0353325069724351	0.159504324068732	0.0286523181088477	-0.00677124998761114	0.193644885693946	-0.0969956242200537	0.173965773080399	0.0282969966790914	-0.13469129441297
PTCH2	PTCH2	grey	grey	0.116779900710693	0.0734010065045969	-0.067574680385903	-0.0457063784523147	0.0660174122442075	0.0893911762774691	0.0450622752164262	0.109122787083468	-0.0507690454066207	0.308739891309628	0.0175998053941244	-0.0702510032902062
EIF2B3	EIF2B3	grey	grey	0.0761832637668828	0.16955825207596	0.0502568878922382	0.0628220442726839	0.0750315177627252	0.156721223677732	-0.0358900188732202	0.0537976154514419	-0.017598542372827	0.00201348214651178	0.102999812578696	0.0132278481463531
HECTD3	HECTD3	grey	grey	0.0311869028998176	0.0441385714286343	0.017624995306121	0.0148571970153993	0.0043075763783635	0.037935124623511	0.0211923551616642	0.00913816785031703	0.0224466596604026	0.00760046096084392	0.00639192821367065	0.0237728374879067
UROD	UROD	grey	grey	-0.0433179393072732	0.0564765831200991	0.122231254691552	0.0748669401862647	-0.044421897343831	-0.0119392400777669	0.0231324867209444	-0.0665002237037198	0.112884170968386	-0.0380819821253143	0.0133098683608547	0.118028548677962
MUTYH	MUTYH	grey	grey	0.0080369771147148	0.0674952606991076	0.0414505468500286	0.0559943296158754	0.0389308428549435	0.043096892982004	-0.0381052105123171	0.0135090597272975	0.0051212371736509	-0.0116547376328846	0.055651485454517	0.0222095020821963
TOE1	TOE1	grey	grey	0.0131063449443779	0.0408184857577668	0.00981535907857425	0.0249984291858128	0.0297785905566826	0.0283672846098515	-0.0168290451995034	0.0197434243167007	-0.0106225883686988	0.0124244825214691	0.0372922778081004	-0.00506513576872368
TESK2	TESK2	grey	grey	0.107249258228523	0.0594405535093725	-0.0331996517377394	-0.0185754494517819	0.0343290835549034	0.0948171431953392	0.0225158786868262	0.0712628444791975	-0.0205858643668947	0.0750312955972438	0.00255480977892795	-0.040500854266492
PRDX1	PRDX1	yellow	yellow	-0.0820524702227318	0.216159725555871	0.331458253375297	0.225099533705808	-0.0614309350831162	0.0299751007560244	0.0735481116649068	-0.134545029262236	0.276877632900607	-0.0337779810657312	0.0648730242404456	0.326666257449985
AKR1A1	AKR1A1	black	black	-0.046334909465907	0.179895839483061	0.199614025846855	0.232480162032205	0.0688912315467058	0.0509478431586328	-0.0570493395480108	-0.0144673044215963	0.0959545535623783	-0.0355034969524297	0.158235119353199	0.156720518611324
NASP	NASP	grey	grey	0.0376878898048072	0.177790763263866	0.0958044034504575	0.134408510658858	0.101093686944319	0.114907718542682	-0.0581451340531954	0.0536143910319625	0.0194267362994218	-0.00315182012166826	0.141455516152961	0.055762877467667
GPBP1L1	GPBP1L1	blue	blue	0.146572688066475	0.149879881347443	0.0111938676620685	0.0146341390243804	0.047314282604159	0.196535720813875	0.0186243427654095	0.0761615485181162	-0.00497690737953955	0.00041672780394989	0.0433980054033902	-0.0135123260293091
TMEM69	TMEM69	grey	grey	0.008200971327279	0.0877605164370023	0.0757528059714599	0.060715351513454	0.000646618922163738	0.0390310029424884	0.0163103228526693	-0.0136053492303563	0.0667030318523508	-0.0224436181303418	0.0253391964801516	0.0633152073728723
IPP	IPP	grey	grey	0.0306515425272589	-0.00286003430955732	-0.0270616939233257	-0.0263118789580145	0.00656061797032414	0.00299237748381639	0.0288621107560825	0.0250359650680431	0.00156868543940708	0.0470454993276056	-0.0214666695136587	-0.0190579330866539
MAST2	MAST2	grey	grey	0.084071317750262	0.143596341004126	0.00312818541685838	0.0466525336626364	0.119411145649221	0.150125659340297	-0.0727497590802442	0.0950379037295162	-0.0644929372262631	0.0092341076397349	0.119818861816763	-0.0339987852849897
LRRC41	LRRC41	grey	grey	0.0763552607702759	0.149660271869067	0.0596811965732352	0.0425619767243961	0.067354141765608	0.115356079620012	0.0130728989786299	0.0595972040043071	0.0271551705083868	0.0110276716532194	0.0597075215632122	0.0301786490383758
UQCRH	UQCRH	magenta	magenta	-0.193252424490879	0.193278035403701	0.495808187635511	0.295449496452142	-0.14012255542943	-0.0689292894300262	0.12621180468213	-0.253681636966547	0.41348871865734	-0.137748362198677	0.0431629174551338	0.496860507075317
NSUN4	NSUN4	grey	grey	0.129300130430512	0.12396227211371	-0.0592880992281924	0.0102185767525358	0.164274001669911	0.134349047731958	-0.0455371921489012	0.180844644970201	-0.099481181024072	0.0834572685761467	0.100197129864484	-0.101713934447848
MKNK1	MKNK1	grey	grey	0.054818376962239	0.093920680295562	0.051291333168191	0.046164566099517	0.0013040602287582	0.0980394862321601	0.020683334145956	0.00194185118078432	0.033868742569236	-0.00689430601913942	0.0287405306761932	0.0441727578525017
ATPAF1	ATPAF1	grey	grey	-0.00294055851479471	0.0739210303714082	0.0783198987107754	0.0634187345428178	0.0135997236517589	0.0340635049990013	-0.00020258345869432	-0.00862630570132106	0.0485531161175139	-0.032929345815734	0.0407687593824823	0.0652181147705636
EFCAB14	EFCAB14	grey	grey	0.0439401939591324	0.173908313606744	0.111934388041329	0.133475346852621	0.0697250284161068	0.109216427672048	-0.0252578476339133	0.0460305810864387	0.0482454252208457	-0.0421881627614578	0.110814810353231	0.0669234562738711
CMPK1	CMPK1	grey	grey	0.0368276462246217	0.187467154270674	0.130874788703535	0.137533649386482	0.0711325242974928	0.108689331868597	-0.00316137888167175	0.0369740716654901	0.0744818207594597	-0.0299311617908175	0.103782692701239	0.089232127329016
SPATA6	SPATA6	grey	grey	0.137005514194392	0.145398150500188	-0.00578346375168767	0.0739012622961618	0.0983527657055526	0.18251225774591	-0.0789208831041757	0.106950153002293	-0.0510449824331864	-0.00383557251743722	0.102256485082763	-0.0503777084507567
FAF1	FAF1	grey	grey	0.254597320749072	0.213987785496173	-0.0955550159776302	-0.0228170257754829	0.225414775558525	0.27789217859648	-0.0529323981951019	0.265165994215439	-0.155175427711585	0.0776988604213939	0.132296702206896	-0.15514061440586
CDKN2C	CDKN2C	grey	grey	0.00795378291869241	0.0378001877477583	0.0570626997522072	0.0217480987382047	-0.0305205889147208	0.0124247380560041	0.0549703225304445	-0.0242866809748204	0.0667472423198438	0.000757236235798949	-0.0173241112125476	0.0640402959152938
RNF11	RNF11	brown	brown	0.21888017603987	0.166723609009831	-0.0852482240588378	-0.0180584047190889	0.206057215540928	0.181441849804562	0.00783937784212916	0.272457045375511	-0.0945344949076966	0.111387657462551	0.0643608247326167	-0.128719779300417
EPS15	EPS15	blue	blue	0.21060533017945	0.14664193857314	-0.0676936555453307	0.009735097946792	0.117387962302651	0.247109961739421	-0.0441596699377506	0.163726587485397	-0.0926707561800547	0.0261648830729829	0.0755699356695627	-0.100476127607562
OSBPL9	OSBPL9	turquoise	turquoise	0.339794911554732	0.0837373916513904	-0.196472588632912	-0.15658365867046	0.109558039384661	0.214796002678082	0.117244609032814	0.262415917916414	-0.109165244934318	0.15862748507691	-0.0646676311959995	-0.195323654490473
NRDC	NRDC	turquoise	turquoise	0.135186298053884	0.126185867054975	0.0290834403890467	0.00367045503247873	0.00228236916776428	0.131916813035076	0.0930540472072935	0.0437348560068897	0.060632246122857	0.00495357618970879	-0.014223307984404	0.028381850871158
TXNDC12	TXNDC12	grey	grey	-0.0105324255123879	0.10504151874587	0.109264412596054	0.128024578492566	0.0261423639686812	0.0428304351175416	-0.0299455231293927	-0.00882010992322798	0.0570944901941539	-0.000656777949275345	0.0903889629355479	0.0918265840306655
KTI12	KTI12	grey	grey	-0.00825352021554126	0.0427923291077821	0.0444962887225363	0.0390917794070257	-0.0107929136330442	0.0137048438390278	0.00342415764488251	-0.0240776878797357	0.0373728983983276	0.00059967768114126	0.0179211909647188	0.0469068656584142
BTF3L4	BTF3L4	grey	grey	-0.00713230255430416	0.168336122908012	0.153296026487949	0.166148818950018	0.0272437763041089	0.0960825734585857	-0.0567639700739445	-0.0218323357736684	0.0708410715429508	-0.0443514538152435	0.114750437090408	0.115234576600396
CC2D1B	CC2D1B	grey	grey	0.0361377287631029	0.0244290992355608	-0.018637463912056	-0.000208684857440894	0.0300915774857635	0.0279218096624928	0.00855697904370474	0.037487601032011	-0.00943358479335593	0.00915795512344167	0.00866103693154421	-0.0202190999491462
PRPF38A	PRPF38A	grey	grey	0.0554763130244682	0.105372102807307	0.06643450162431	0.0309342645363589	-0.0096037827367417	0.0795253112277897	0.060876357389905	0.00462174682460371	0.0714139591527115	0.0105858651550286	0.00714742482439603	0.065734990741778
TUT4	TUT4	turquoise	turquoise	0.159231081598911	0.0987277027478842	-0.0611427672708595	-0.0460808027403496	0.0730709153735649	0.160156426040938	0.00886480310272493	0.123370209719069	-0.0598773818988709	0.0221710685867041	0.0228668400765818	-0.0814041530831099
ZYG11B	ZYG11B	grey	grey	0.0983100380635637	0.130521457357694	0.0380614506035512	0.0414868844618585	0.0298351470261078	0.139376694866447	0.0239698256009931	0.0408067291671677	0.0295062957911998	0.000363197899042889	0.0395135737203925	0.0179607978607944
SCP2	SCP2	grey	grey	0.0300462401474508	0.213436988682222	0.186729577327414	0.162013048630862	0.055492600333008	0.0955161567062471	0.0249197819269195	0.0208004106771571	0.114867950070388	-0.01080295200633	0.100280770363437	0.142226199576914
CPT2	CPT2	grey	grey	0.000515643581175148	0.0469082920562195	0.0683442488994589	0.0366594223227172	-0.0491590222344565	0.0222275296249424	0.0460676760813467	-0.0534305042686495	0.0753517241880058	-0.0179900492787106	-0.0101388961367436	0.0750325231617082
CZIB	CZIB	grey	grey	-0.0537085007425455	0.073661936955953	0.141623227831693	0.10098207494276	-0.0267207777250707	-0.0117218313676108	0.0163610875543588	-0.0667177106748935	0.11651133982979	-0.033202595453929	0.0325929539020978	0.133736218041835
MAGOH	MAGOH	grey	grey	-0.00808065557439551	0.164654747805851	0.149456628178494	0.162525215374727	0.0705590471926432	0.065159480822945	-0.038124778337664	0.0206784941197505	0.0730843964904665	-0.00343689121800948	0.126967222749163	0.116041977376854
LRP8	LRP8	grey	grey	0.105157353281631	0.128807759531905	0.0129321756174491	-0.0163890449389968	0.0463883072860818	0.127193940654745	0.0490329985363798	0.0664220696572763	0.0181303309160259	0.0422250598748851	0.00648383299114192	0.00390329038440916
YIPF1	YIPF1	grey	grey	0.0285770336928911	0.071849399664222	0.0704963502658889	0.0393515907853664	-0.0415476620773602	0.0578929043125345	0.0530328159953506	-0.0374061448176316	0.0795946066545564	-0.0317198044829959	-0.00399089140074757	0.0750206170244757
HSPB11	HSPB11	grey	grey	-0.0498673963587876	0.0794986625638987	0.124233519199761	0.118381616224284	-0.00116851671961257	0.00775652710357527	-0.0250131057564408	-0.0495175988099031	0.079226058121742	-0.0463681254318158	0.0648164179734073	0.110192757950209
LRRC42	LRRC42	grey	grey	0.00584362028174518	0.0618882105035743	0.0527307563641786	0.056735221836276	0.012206196935821	0.0341052781248107	-0.00595197223030504	-0.00272921342598507	0.0309513978949853	-0.0168777929915252	0.0303860244536946	0.0400776972065495
TMEM59	TMEM59	grey	grey	-0.0540993265792971	0.179160261320888	0.246494432779067	0.226678803238567	-0.0143227425820353	0.0308926095018343	0.0226254309800286	-0.0794593757543294	0.20020596606264	-0.0292269073039675	0.102389738264467	0.234866972601555
TCEANC2	TCEANC2	grey	grey	0.0377936110202179	0.0562513537628568	0.0295106750392418	0.0239421193235667	-0.00505137423274586	0.0535271292010834	0.0148647524244184	0.00231502574217798	0.0221289373589612	0.00394677285734273	0.0141207116009703	0.0234923481232002
MRPL37	MRPL37	grey	grey	-0.0535469488510081	0.0692322644649888	0.133514338485895	0.0757631519991708	-0.0391369405486285	-0.00345780033389662	0.0259700489363515	-0.0722505941887636	0.110412616836674	-0.059040108811809	0.0125981553162193	0.127002362428475
SSBP3	SSBP3	grey	grey	0.131328696870475	0.234576285554367	0.0264587503438156	0.10701082568108	0.19815880206397	0.214361845406957	-0.108610691561063	0.16559320266182	-0.0463966141186428	0.0169735508459217	0.166182601953623	-0.0333829225380984
TTC4	TTC4	grey	grey	0.00802056778539794	0.0741071115434865	0.0654071791988045	0.0479210960462481	0.00371564692820851	0.0441799008061187	0.00793845585303546	-0.013648529895674	0.0430762600460427	-0.0192850979125993	0.0275883620528942	0.0555596849481724
DHCR24	DHCR24	grey	grey	0.00664966622479887	0.05445905949596	0.0645690688480738	0.0242980894511641	-0.0196327848871702	0.0368140361712347	0.0203044760641768	-0.0261985282811028	0.0437574592013818	-0.0552313483991188	0.00502398105700835	0.0567885863449063
USP24	USP24	blue	blue	0.208372045497044	0.157234536124491	-0.0808632135593598	-0.00231573331333743	0.139223423763985	0.265155118563161	-0.0649905569083293	0.17500304130438	-0.115975091993339	0.031678666926015	0.0980026912703798	-0.123558621984251
OMA1	OMA1	grey	grey	0.0212246172558208	0.0749742347988471	0.0583548452309019	0.0387872378912719	-1.02396269929768e-05	0.04780026268348	0.0268823839259712	-0.00302166985593293	0.0495012339317879	0.0046541380556507	0.0173853108343606	0.0510411787185421
MYSM1	MYSM1	grey	grey	0.124475412114572	0.0999056307092151	-0.0391278164380396	-0.00252769557008731	0.0820698119602257	0.14052606228965	-0.0150739837984969	0.108139616454397	-0.063768463114742	0.0170136452199699	0.0526394209091318	-0.0626943109631082
JUN	JUN	red	red	0.0567063392173536	-0.0898919607878187	0.0374378341385911	-0.187796281793759	-0.346317786022028	-0.049979594366987	0.411789454442611	-0.21047399798514	0.26181637189777	0.343716158462769	-0.318714850580703	0.14819070228406
LINC01135	LINC01135	grey	grey	0.0709796215437706	-0.00041290448808198	-0.0735350717308865	-0.067947075602339	0.00478381410992862	0.0161305199830578	0.059355300877113	0.0517008713778809	-0.0197406088002204	0.190999376693774	-0.0411070173778235	-0.0575601585360784
FGGY	FGGY	turquoise	turquoise	0.146953470280971	0.0675717332240111	-0.0780164200698192	-0.0576546006588467	0.0640336410713912	0.100834106479025	0.0581863738433755	0.122258462661534	-0.0318539424289793	0.11647995458957	-0.00692747006622152	-0.0794465782953045
NFIA	NFIA	turquoise	turquoise	0.188770819552626	0.0809442610226553	-0.0199451548151698	-0.0652683270394474	-0.0470147878531726	0.153579514925985	0.13223908234715	0.0501992821010128	0.041539482529949	0.0517301196482376	-0.0833395063517384	-0.0128436881652175
TM2D1	TM2D1	grey	grey	0.0774177193406924	0.10870018910872	0.0478304800511615	0.0310748282400309	0.0241484847387541	0.0929354488320282	0.0446762136791904	0.0418953539494259	0.0506971083630465	0.0144329438992429	0.0179799837739195	0.0421423950243217
USP1	USP1	grey	grey	0.0289710951668309	0.12591606305445	0.0785969366196985	0.0846934275969981	0.0365636796086515	0.0794933303503643	-0.0253467319979992	0.0164371586150937	0.0331174023931977	-0.0208019895647168	0.0747628277346702	0.0464446330243332
DOCK7	DOCK7	grey	grey	0.097709062632794	0.181412534044709	0.0427621369190572	0.0522914205943936	0.0986360664494312	0.18575249589847	-0.0644566003707123	0.0797991842974073	-0.0389224422512507	0.000285098643683894	0.111640526072203	-0.00421508673278202
ATG4C	ATG4C	grey	grey	0.0713321363693786	0.103984187726306	0.0319940287634907	0.0279007351913769	0.0155813739338958	0.112386064575133	-0.00423175411377079	0.0232246313785977	0.0112542283657482	-0.0168720981152186	0.031929879756138	0.012529170925451
ALG6	ALG6	grey	grey	0.0477167157271499	0.047883610213874	0.0223176673876582	0.00506342264216854	-0.0203059960658048	0.0643099196686397	0.0322544945858595	-0.00478139338417255	0.0322074749317272	-0.00040131148687519	-0.0107256059236256	0.0242408712130154
ITGB3BP	ITGB3BP	grey	grey	0.0898599327890015	0.0707970951409915	0.00904470352788507	-0.0449406159256699	-0.0170737698206227	0.0832394930384466	0.0932154518541064	0.021173929368659	0.0456117558294573	0.0503556335434286	-0.0342091013755348	0.0171741512796131
PGM1	PGM1	grey	grey	0.0358635196227449	0.0281693557757848	0.0445541582168894	-0.0404664500855212	-0.0718328391018459	0.0226186742077469	0.125610739942889	-0.0375297841260465	0.0928168862618462	0.0203708208767414	-0.0700466162090059	0.05809133020928
JAK1	JAK1	green	green	0.211665164844897	0.320602772633014	-0.029032964880867	0.140804049094243	0.426224719441496	0.275816677156749	-0.18438967883659	0.370315228928983	-0.175388557947359	0.0500701656072566	0.301523020026365	-0.148650645269057
AK4	AK4	grey	grey	0.058334291073358	0.0820291585244143	0.0277387199972	-0.000240765457635125	0.0208929791647064	0.0774714691837771	0.0360980942215707	0.029798940528251	0.0320206879706852	0.0183488000805526	0.000394662300660502	0.0162198750566685
LEPROT	LEPROT	grey	grey	0.0395063853101111	0.141445190419924	0.127324670152938	0.113281157315875	-0.00233606387966045	0.0764117413213781	0.0558199169382876	-0.0127080367432036	0.128638024183106	-0.0313930617403205	0.0326266718893859	0.114409561072161
LEPR	LEPR	grey	grey	0.0627125648476125	0.0663415135882945	0.0183218393551201	0.0242791213066375	0.0072661619893872	0.08692101261767	0.00165675213416368	0.0198932941743521	0.0154139371082525	-0.0447446876891099	0.0219982097140799	0.00590248935295212
PDE4B	PDE4B	grey	grey	0.1765119761481	0.136326952263955	-0.218401699134918	0.075482303803764	0.510215846139016	0.118623774328593	-0.241438879841665	0.475933656697019	-0.325981425177654	0.203620633740505	0.287340578823776	-0.308967939717123
MIER1	MIER1	turquoise	turquoise	0.215121512258067	0.107896287846557	-0.059443063496984	-0.0651896208035898	0.0255732172104577	0.178568626197312	0.0844090423798348	0.121078151803409	-0.0180578889139615	0.0630623556620742	-0.0343999350651504	-0.0609308370496487
SLC35D1	SLC35D1	grey	grey	0.0863212298457516	0.0968037795978827	0.00455970595039493	-0.000803676461224921	0.0561062556102001	0.0994912359888867	0.0126196439946428	0.0717323469612356	-0.0100864349226337	0.0216356668313027	0.0338488345012507	-0.0201001856671935
SERBP1	SERBP1	grey	grey	-0.00664756647994029	0.312001721125019	0.297416211274964	0.251485283294749	0.0523092893239789	0.134017916336243	-0.000495453742905304	-0.0253848921624067	0.184639763593887	-0.0755704345388712	0.154071110807346	0.230933065912698
GADD45A	GADD45A	red	red	-0.00841721248750694	-0.0554798185964896	0.0167923118653429	-0.0768542175616361	-0.106997615337177	-0.0644253154486744	0.184534459861625	-0.0733719264516091	0.109667100056757	0.0278242440164739	-0.120750120704719	0.0653587602258058
WLS	WLS	red	red	0.106086468982942	-0.0271646653588395	-0.0554627876219822	-0.0868289119919826	-0.0512149836826361	0.0109620203307799	0.177850371545637	0.0343951048943136	0.0414588845783084	0.128289311064975	-0.106218818024055	-0.0260555394832383
LRRC40	LRRC40	grey	grey	0.126949608349171	0.105671943111258	-0.032163016509634	-0.0074103492469412	0.0734091467854667	0.137898875054566	0.00137660933721785	0.106065654719842	-0.0447630351306463	0.0426561645426817	0.047162836404511	-0.0533433789201463
SRSF11	SRSF11	grey	grey	0.159811073273137	0.216564545398148	0.0241981668063062	0.0725640157350479	0.138851663040494	0.208443602967576	-0.0239608134190579	0.145515546405912	-0.0197692530544533	0.0253728674393492	0.113055210396032	-0.0223023966692912
ANKRD13C	ANKRD13C	grey	grey	0.139864533314377	0.142886876751556	0.0074165464660886	0.0100689292630176	0.0801007905518922	0.155752950531332	0.0153866635153331	0.107448265201328	-0.0134542602604697	0.012267446403485	0.0428968647178115	-0.0215806931400468
CTH	CTH	grey	grey	0.147198297854333	0.0361578936193647	-0.0892186280353461	-0.114791321774347	0.0536596585068666	0.0582935884010834	0.117304706567627	0.139238930170981	-0.0286216060010525	0.126654232887352	-0.0689984810832465	-0.0859732427054209
ZRANB2	ZRANB2	blue	blue	0.156979661669058	0.128065823247337	-0.0250843261164968	-0.0121616259599958	0.0620937113767259	0.190111635786929	0.00122793193992643	0.104751106235208	-0.0447843768768753	0.0197257639737898	0.0454007355322116	-0.0491205745361991
NEGR1	NEGR1	grey	grey	0.13483936329587	0.0453157371780955	-0.0308906283996238	-0.135109791650944	-0.0564871847015832	0.0914076074978003	0.171247697414459	0.0268450472399149	0.0290679851462402	0.0986476985474637	-0.102925182958416	-0.0167780273592581
FPGT	FPGT	grey	grey	0.0479995843293308	0.0643569214122283	0.0338755616224844	0.0101148633685512	-0.0195437042288649	0.0596193825235238	0.0573247168380442	-0.00792466588657599	0.0475205201029584	0.0284089326780319	0.000386746919390521	0.0388169876094971
TYW3	TYW3	grey	grey	0.0399221275242543	0.141146285471871	0.0944503983408869	0.0709482699908926	0.0259699414893535	0.0975841091371394	0.0139559693653285	0.0111043843281592	0.0518750100067147	0.000570402784954539	0.0563873117713149	0.0652244369457459
ACADM	ACADM	grey	grey	0.009473369877742	0.116740451945633	0.0916586439263594	0.0930413186600348	0.0407428064221992	0.0578224777367528	-0.021290877583112	0.0109062498090921	0.037898599323393	-0.0239828079986696	0.078237133051159	0.0631203068573926
RABGGTB	RABGGTB	grey	grey	0.0715102901998721	0.137895998204879	0.0297176265412438	0.0420533156774227	0.0806887954127609	0.119846736287288	-0.0263660559967541	0.0768006143590176	-0.0241093531367232	0.033139270938689	0.0880634498072307	-0.00507529560424626
ST6GALNAC3	ST6GALNAC3	turquoise	turquoise	0.27494216730201	0.0531061318102745	-0.112546052762946	-0.172919881001402	-0.00477574005230913	0.167619824309558	0.19410430797473	0.134629397630167	-0.00965923922142909	0.0587257995506171	-0.137760750563638	-0.0887017871311475
PIGK	PIGK	grey	grey	0.0516422682285555	0.0771416130040756	0.0260262201340184	0.0163586423343105	0.025282760693574	0.0733643332046214	0.0148688678115252	0.0274679830602174	0.0168808510656791	-0.00668381006241179	0.0274440777626064	0.0094358425976236
AC118549.1	AC118549.1	blue	blue	0.119735936778505	0.183990593759189	0.0212333386425528	0.0511844236714493	0.126830943184391	0.202715536570827	-0.0581580576330006	0.115021168509737	-0.0525018907162403	0.0163767034219119	0.120042689545429	-0.0274593811349782
USP33	USP33	turquoise	turquoise	0.167006699330765	0.146754406661475	0.0339458922277543	0.0084163476342947	-0.00264364655116077	0.199517143485991	0.05058057211496	0.0398650373089516	0.0364044477032329	0.00276530398212554	0.0105663835043198	0.0169099891818716
MIGA1	MIGA1	grey	grey	0.0820248545208515	0.0916546942848391	0.0110187015920462	0.0219416191574256	0.0271225216754291	0.119554029091963	-0.0102027950825571	0.0372765217583315	-0.0182932315558	-0.000423021297606376	0.0457367586994947	-0.0108747050786857
FUBP1	FUBP1	grey	grey	0.167415046373512	0.140622051482489	-0.0440003768278638	0.00204881307629149	0.0947988573923016	0.191500082122499	-0.0268587618038602	0.141659823382529	-0.0781830343645501	0.037407837091446	0.0762514560312375	-0.0781412669923485
AC103591.3	AC103591.3	grey	grey	0.115651951276882	0.13635529763267	-0.0262844771595461	0.0218784094901199	0.141190744423161	0.109150255842341	-0.0122711728681057	0.153193077294176	-0.0647083402035738	0.262368016770511	0.0896702434009329	-0.0622708552279157
IFI44L	IFI44L	grey	grey	0.00212195765645702	-0.00305892740762818	-0.0998402684937065	0.0432947088158306	0.198341609491104	0.0169184407803904	-0.182902076638448	0.166629784341614	-0.191776628263542	0.0458764422326285	0.159627209634965	-0.15509942718136
IFI44	IFI44	grey	grey	0.0626535763374341	0.0112278617916914	-0.107336252254705	0.00841567536921878	0.169687460306439	0.0514936361746443	-0.115396838225134	0.176824447935569	-0.162064167831057	0.0630315488064486	0.104206515435341	-0.153391085732724
PRKACB	PRKACB	blue	blue	0.094662843149486	0.14887196864047	0.0342782398068544	0.0438258766604965	0.0999365321338978	0.156190351892144	-0.0336544315308694	0.0867789827822244	-0.0211559530661615	-0.00228530172582635	0.0985967919070329	-0.0130075744446075
RPF1	RPF1	grey	grey	0.050030542461359	0.114252007378361	0.0446669724377371	0.055115328468685	0.0611877989813181	0.0860457585841663	-0.00829222492825613	0.0576509209858679	0.010024852666677	-0.00192914058926736	0.0618577155136302	0.021752583472164
GNG5	GNG5	magenta	magenta	-0.228991433814802	0.054733379269392	0.370071362987504	0.260363197627898	-0.143512168058565	-0.156241368222975	0.076749986202073	-0.241416456506778	0.316540049305857	-0.0980797001178526	0.026860126761793	0.418655252901533
SPATA1	SPATA1	grey	grey	0.0722917982464167	0.0328092902165416	-0.0396460203180578	-0.0327180110473304	0.0213621833271849	0.0564023765527904	0.0293674330045325	0.0548470162460041	-0.0233788697440823	0.049830446485241	-0.00692684475186905	-0.0383092604270019
CTBS	CTBS	grey	grey	0.0476598791761789	0.0735227548486736	0.0310646627841805	0.0589364316391265	0.0205053783609571	0.0473366587621172	0.0190098264253248	0.0293795400887732	0.0306992086241484	0.021808246957477	0.0317351509587347	0.0250192598166239
AL359762.1	AL359762.1	grey	grey	0.0800243623865873	0.0556334911552478	-0.0418513327452257	-0.00300689167070452	0.0575252353236381	0.0661087150525115	-0.00111469506542093	0.0769959104275389	-0.036254659173789	0.0710375984336403	0.033738359624994	-0.0488892445173504
C1orf52	C1orf52	grey	grey	0.0995150242370234	0.0881621630028668	-0.0171109608343954	0.000144240052918807	0.0649506698587403	0.0910503376098166	0.00753116715272888	0.0941673130904184	-0.019783893743926	0.055689472800795	0.0291217795740414	-0.0280558140879711
BCL10	BCL10	grey	grey	0.102549635943477	0.0974670446083105	-0.00505753270249599	0.0291116170970497	0.0825826390958637	0.0701866631767672	0.04326579619047	0.114877489635083	0.0096601926905983	0.110357933680823	0.0348685809774579	-0.017015036171706
AL078459.1	AL078459.1	purple	purple	0.0922927109473105	0.00187443448277513	-0.0793727094912985	-0.0800184967680358	-0.00310651626240035	0.0402024180560111	0.0608458091580792	0.0584504766537036	-0.0359105938646289	0.207182610712413	-0.0482581748039083	-0.0657790928999604
ZNHIT6	ZNHIT6	grey	grey	0.0676415437850066	0.10629744093943	0.0366842026920801	0.00877896756537222	0.011090063863474	0.111840957111025	0.0125243988670201	0.0229681749000617	0.0142146364877662	-0.000522661178288516	0.0274750481417774	0.0199841981045366
COL24A1	COL24A1	turquoise	turquoise	0.124787510908535	0.0548320420521743	-0.0617134471862726	-0.0523025784876571	0.0554618333410047	0.0889413773677489	0.0400227962040116	0.102901220698045	-0.0393148203921628	0.0928428125914229	-0.00828977285203512	-0.0756195011445446
ODF2L	ODF2L	grey	grey	0.100060611720254	0.0907323188251134	-0.00266071200773545	-0.00648421261451761	0.0348594745308823	0.109328524635453	0.0269101500647592	0.0644109407427067	0.000469495811962908	0.0360971128764699	0.00933248819155901	-0.0182295862133153
SH3GLB1	SH3GLB1	red	red	0.146272236439577	0.102853217514334	0.0345704060898746	-0.00564934663525521	-0.0394623694325791	0.100330994835131	0.178975680033838	0.0412608352337652	0.116234695167038	0.065746852227231	-0.0738036331675326	0.0506933350448503
SELENOF	SELENOF	grey	grey	0.0396638065706428	0.193601351769242	0.158788138725541	0.128489078734794	0.021355594064209	0.111095094150396	0.0410172293919637	0.00129566610182261	0.115155618819218	0.0006618793198364	0.0778425239754466	0.137057032466374
HS2ST1	HS2ST1	blue	blue	0.177823997061781	0.131343047614233	-0.0504661982197627	-0.0134800120312527	0.0848977309792398	0.189433514756051	0.00495854209238861	0.131343256848519	-0.049187595771413	0.0584354255083806	0.03319155879528	-0.0764801760601607
LMO4	LMO4	grey	grey	0.0775173379019025	0.130742743921649	0.0708509790592995	0.027813882753734	-0.0105382832501818	0.0994819217904926	0.0824245635820378	0.0117735149157615	0.0706880129768742	0.0490530406511472	0.00512349638693471	0.0629247013030243
PKN2	PKN2	turquoise	turquoise	0.270198533005576	0.109640254460603	-0.129377537058741	-0.0597837979214511	0.0806756579649674	0.258713118907055	-0.0124565462096022	0.170968734493799	-0.112824224039717	0.0706081244778494	0.0208702561993697	-0.148155306852048
GTF2B	GTF2B	turquoise	turquoise	0.10924185765009	0.0932376756608416	-0.0117785289256788	0.00136792262551058	0.0546755320147435	0.109512627096804	0.0205404804979722	0.0792688736563659	-0.0149568188225079	0.0537030258664486	0.0243591189974441	-0.0241168930844103
KYAT3	KYAT3	grey	grey	0.0661612451478159	0.0910144622615913	0.0559029182987784	0.0402309667858213	-0.00190022578535412	0.0753657092193663	0.0479113633744937	0.0109874910264452	0.0663579661153361	-0.0103450856620471	-0.0020868903280838	0.0477738706729118
RBMXL1	RBMXL1	grey	grey	0.040173941687073	0.0706468441438945	0.0289269422399407	0.0335358147929098	0.0322304029214934	0.0483279289247056	0.00809772719592289	0.0360868364970438	0.0203982284128587	0.0137107538830224	0.0346627243404282	0.0135499406084133
GBP3	GBP3	grey	grey	0.0533799464094275	0.0864572746731112	0.0444907564336688	0.0246341167339075	0.00531465410924287	0.0842419087376639	0.0208828552860046	0.00725195319202334	0.0239333889399515	0.0257894469729759	0.0329919978655005	0.0255084364674081
GBP1	GBP1	grey	grey	-0.00815395955513123	0.180053841322958	0.0893247143068792	0.176108367459679	0.148932660739101	0.107226187714288	-0.148239837714362	0.0597149537678587	-0.0594693625612204	0.0112315080196259	0.247816868504601	0.0287575139140216
GBP2	GBP2	grey	grey	0.0807861345050955	0.105735662170122	-0.0210702487590167	0.104172692825259	0.151068395475902	0.099993502191644	-0.0951767964469828	0.148040118951922	-0.0660830500024231	0.0523602496293224	0.148881083275741	-0.0552803644348889
GBP4	GBP4	grey	grey	-0.00431359443755291	0.129767942157804	0.0329416702592592	0.15308831596284	0.175307278498004	0.0803861362013538	-0.177722256925678	0.0961582223829402	-0.103404909024496	0.0364407864482896	0.236653514284078	-0.0321392543953652
GBP5	GBP5	grey	grey	0.0388052322325025	0.035492142052242	-0.0441964069653381	0.0263313058284441	0.0783584197066324	0.0454248078668355	-0.0523627775279775	0.0776297923200607	-0.0730368125613661	0.0579043163304712	0.0771660423201179	-0.061136501930236
LRRC8B	LRRC8B	blue	blue	0.205106107829124	0.14677483371276	-0.0670741360410587	-0.0317485639383669	0.110276685059539	0.215638199783334	0.00391664889395837	0.172263332587232	-0.0711731954632319	0.103363902268211	0.0433969001811368	-0.0987904001865737
LRRC8C	LRRC8C	grey	grey	0.176521242050782	0.189562322427683	-0.0306356474108465	0.00643934578135882	0.15499050973885	0.222051083286041	-0.027713198263092	0.168248602448347	-0.0714831703817753	0.0468711537120491	0.105478189366081	-0.0722950389667342
LRRC8D	LRRC8D	blue	blue	0.177403918277453	0.12359708765235	-0.0637715742759739	-0.0250831812825176	0.103054727205857	0.197173611817985	0.00482596258107476	0.144151345497686	-0.0701200392827096	0.0579486103023589	0.0439970533515663	-0.0921438757414655
ZNF326	ZNF326	grey	grey	0.133196178895036	0.126368913585719	-0.022086095639905	0.0168309344027318	0.0869329180834746	0.162558158332883	-0.0320919432062537	0.110994270276842	-0.0529361361739237	0.0344670116996804	0.0708293809820497	-0.0550691121699611
ZNF644	ZNF644	brown	brown	0.310945195331469	0.24047309022745	-0.169541731832597	-0.00358361006000353	0.354663090454686	0.327875586716849	-0.136877670601086	0.415933460669656	-0.243650235695711	0.12499833898748	0.196939807194536	-0.256018018343734
GLMN	GLMN	blue	blue	0.082309131821589	0.0905522366295867	-0.013002732391905	0.00376257264550821	0.0609729331383548	0.118149876614987	-0.0165974078336643	0.071061285363368	-0.0390746186495929	0.0193440340310428	0.045620403984091	-0.0352880443158382
RPAP2	RPAP2	grey	grey	0.0805180166843063	0.1068769665186	0.00925235135896453	0.0191773549846642	0.0514639221346892	0.119861356908427	-0.0253508125795818	0.055465161542685	-0.029915209793646	0.0173377443233043	0.0573848892205925	-0.0167058242887454
EVI5	EVI5	grey	grey	0.332672113946349	0.256090894045779	-0.124443054782185	-0.01668081712078	0.26668091740339	0.352078280254797	-0.0603743892871762	0.327384165688793	-0.178369041573695	0.0936293724391742	0.141923396459284	-0.190834561900192
RPL5	RPL5	yellow	yellow	-0.194774617975021	0.387830644910361	0.698796212711267	0.499277577547076	-0.0581465623217269	0.0222653379296768	0.0516643816333316	-0.233963492831442	0.49043223464254	-0.184460308683656	0.196754395428212	0.594881849673994
DIPK1A	DIPK1A	blue	blue	0.0930197131422139	0.135349424548082	0.0183064694618431	0.0232552404819093	0.0794209586439653	0.146295076652438	-0.0119500988257379	0.0782183235635579	-0.0135272246142811	0.0171410109097396	0.0638724703374067	-0.0128210751096875
MTF2	MTF2	blue	blue	0.0959026548136774	0.0848617892087738	0.0163848074046384	0.000257707570435048	-0.0222569555085718	0.136437063956153	0.0329596263066307	0.00769490910450096	0.0154612289204703	-0.000151250829851448	0.00193752335875913	0.0137949537948
TMED5	TMED5	grey	grey	0.192833174513603	0.133186226945508	-0.0868326978984164	-0.0155303180579355	0.169024773035364	0.132767120272068	0.0264226758160777	0.244230477932835	-0.0877387033067615	0.155207919546791	0.0664676497078472	-0.115250830143917
CCDC18	CCDC18	grey	grey	0.103847980724858	0.0266947942372106	-0.0639704983335231	-0.0691847273647596	0.02945698465219	0.0560750172330644	0.0581657549164758	0.0877771348241081	-0.0323979964797629	0.115472110609724	-0.0253069595336437	-0.0627051571142846
CCDC18-AS1	CCDC18-AS1	grey	grey	0.119586903582676	0.086275825023865	-0.0615330726430865	-2.37205353487705e-05	0.100884372877595	0.126822615478601	-0.0314031673955071	0.120170944572873	-0.0684441146395306	0.0447815437706009	0.0653838008815931	-0.0826145332874194
DR1	DR1	grey	grey	0.0323108983146622	0.134792360676248	0.091052001808099	0.107567435700004	0.0539649602512329	0.0728210777790935	-0.00322761098037067	0.0316157492031906	0.0533213120763759	-0.0260221314027889	0.0851615179545295	0.0637595221130812
DNTTIP2	DNTTIP2	grey	grey	0.0942068019732021	0.163889378284818	0.0270301062501259	0.0751244442474446	0.17097375338412	0.0917468121925629	-0.0109270960737151	0.167589984450635	-0.0114086470790418	0.0587672730788617	0.0991139457190162	-0.0170404249180098
GCLM	GCLM	turquoise	turquoise	0.0946701625972093	0.0575152712588591	0.00979262303020934	-0.0600931666661336	-0.041361574190997	0.0712181938932698	0.127671060223901	0.0135218983557112	0.0516506978067551	0.0298686776243069	-0.0754903197218374	0.0215606362157895
ABCD3	ABCD3	turquoise	turquoise	0.136907630575823	0.100676811075565	-0.009136801730447	-0.0295830523394162	0.0267527963847963	0.143597166326106	0.0383011672321047	0.0654125865801183	-0.000448934389369236	-0.00115503399996258	-0.00703193765319762	-0.0214417956867878
ALG14	ALG14	grey	grey	0.0169185911991588	0.0493088269682399	0.0385120348357627	0.0128687850054301	-0.0168924505600778	0.0345108205219816	0.0358205456993027	-0.0152092183773336	0.0423864958050353	0.00446240775920627	-0.00278228417531494	0.0413567779360847
RWDD3	RWDD3	grey	grey	-0.00695445515094502	0.0657537290505008	0.0794207378585285	0.074812151536646	-0.00351026211176887	0.0279358762162772	0.00361679606661771	-0.023026360457138	0.0634664218903171	-0.0322281234868454	0.0351655527049558	0.0742425228958156
PTBP2	PTBP2	brown	brown	0.249248412113187	0.125189006904133	-0.133961274012166	-0.0701904017761011	0.153647527186525	0.240028300215516	-0.0370065224525658	0.231479581763924	-0.160435040030674	0.0382361604301396	0.0647505420342353	-0.172334491192598
DPYD	DPYD	turquoise	turquoise	0.537630336617033	0.0701617198993954	-0.358644795199598	-0.313157250395191	0.102209517260116	0.41112516836865	0.107150592868499	0.335543081029907	-0.225720308242617	0.108747936832926	-0.123753943627594	-0.359178834318562
DPYD-AS1	DPYD-AS1	turquoise	turquoise	0.229701320584674	0.164294493915055	-0.090449272509242	-0.0511016537706139	0.146358891102013	0.229868789115448	-0.00937784019534526	0.194723544141693	-0.0954094883921626	0.0927296877315663	0.0597137947178632	-0.119133557164236
FRRS1	FRRS1	grey	grey	0.0834504662551818	0.0474428708815236	-0.0451835421392901	-0.0276558377434109	0.0372746514715208	0.0891333290144796	0.000429703517037921	0.0683133305024183	-0.043479947886539	0.0312414490033566	0.0213048938267159	-0.0544686261781412
AGL	AGL	grey	grey	0.027985661173953	0.051817854378357	0.01875747101077	0.0236020702209357	0.0226255846325638	0.046893427927499	-0.00363292418924389	0.0186776838555263	-0.000175513621220174	-0.00537177881608978	0.0295483284732807	0.0037209179457171
SLC35A3	SLC35A3	grey	grey	0.109115806493396	0.132989082043557	-0.00504237341844997	0.0273990911140017	0.0990729961998332	0.147230980383392	-0.0300830959847529	0.105188652371838	-0.043745452498702	0.0227957293915335	0.0816161688787585	-0.0390717954951188
MFSD14A	MFSD14A	turquoise	turquoise	0.16080151433846	0.123245722977859	-0.0418117049618734	-0.00872313146923909	0.0887304440263463	0.154189081930026	0.011473676258869	0.134126578479599	-0.0438513697114379	0.0665143144335015	0.0442632827492943	-0.0630311503321216
TRMT13	TRMT13	grey	grey	0.0364388850806121	0.0755245353247433	0.0278623308114743	0.0141500861349236	0.0158890780062944	0.0711287012704821	0.00616040939155027	0.0159318253391162	0.0138994998024319	-0.00847116775012734	0.0310060702028038	0.0262627661228089
DBT	DBT	grey	grey	0.0504554088129407	0.0585085217250457	0.0162387103087006	0.00560596862793795	-0.00353284452768554	0.075308691213643	0.0108394904079705	0.00376555187436216	0.0154048261636971	-0.0173669827870073	0.00530573108226601	0.0127496138984271
RTCA	RTCA	grey	grey	0.0566114954618975	0.106819855758156	0.0645636998090652	0.0611373321918606	0.00374194035262938	0.10229890911705	0.0213273981933075	0.00355479561760732	0.0455724244064396	-0.0319288366616407	0.0391292579434106	0.050004762879738
CDC14A	CDC14A	blue	blue	0.162369816875652	0.0938793373782314	-0.0924844602633543	-0.00896319955428259	0.12324194751424	0.172923666232721	-0.0425010612113315	0.154724479865806	-0.108362053739994	0.060749550827442	0.0729725223247303	-0.117713094313403
SLC30A7	SLC30A7	turquoise	turquoise	0.157713861352927	0.145108372444145	-0.00515998956275259	-6.07235502261547e-06	0.0648501040320087	0.180131567564366	0.0116243357418095	0.0969140308654102	-0.0204656207503804	0.0389668489188774	0.0439770437486181	-0.0291274548051784
DPH5	DPH5	grey	grey	0.0171704909125523	0.0488608441236737	0.0595266342936762	0.00027909804625554	-0.0391593229176362	0.0279468970588347	0.0689131110055427	-0.0284142588852947	0.0683241751014415	-0.00984086903721964	-0.0270112496900574	0.0542216295778266
AC093157.1	AC093157.1	grey	grey	0.0578020982801606	0.0443261568988528	0.0122521204188265	-0.0445517944694604	-0.0238512302082933	0.0526634702728064	0.0859824967694492	0.00278678466900264	0.035752451344707	0.0139128684754875	-0.0325492614108323	0.0240843136150224
RNPC3	RNPC3	grey	grey	0.0894615974754384	0.0568980174972969	-0.0202564360516313	-0.00705651847771409	0.0164267183833954	0.0965465236122786	0.00575178664934372	0.047615822625675	-0.0174763298612415	0.0142827857093183	0.0117949689976178	-0.0288048297699502
VAV3	VAV3	turquoise	turquoise	0.300068408148667	0.161546020653817	-0.138292503846999	-0.0859703138754293	0.176288851047768	0.263628356140586	0.0338176048608864	0.25987843884499	-0.120882704815355	0.130180431245264	0.0330802762201773	-0.163516209005046
LINC02785	LINC02785	grey	grey	0.137427735734978	0.112030710365479	-0.0232332944134965	-0.0126100815883525	0.0801651545219756	0.114154304823672	0.0685577735924307	0.127923984654959	-0.00154765570672277	0.127103223506836	0.0110039032912605	-0.0322363529581279
SLC25A24	SLC25A24	grey	grey	0.0484616553696979	0.122083714246815	0.0964307202505149	0.0846840458185542	0.0096012036802263	0.079794186573894	0.051499661125408	0.00721114543327746	0.0824252335257847	-0.031435120849181	0.0321832531832267	0.080220819517952
FAM102B	FAM102B	brown	brown	0.279505954164324	0.196691267076545	-0.162381744579563	-0.0388326853052239	0.378143647942215	0.2230602713238	-0.0520289149743913	0.427242441810536	-0.207945873251245	0.0884379877920046	0.149419368399054	-0.24171915851734
HENMT1	HENMT1	grey	grey	0.0163412048229077	0.0712580373439077	0.0514667339650097	0.0417811352458854	0.0137743654213495	0.041096770701902	0.0166985007814604	0.00285270418256842	0.0457533195272359	0.00131636554878923	0.0234615286823561	0.0439568223564486
PRPF38B	PRPF38B	grey	grey	0.134846959140661	0.145095287208871	-0.0101483004407925	0.0226789784253774	0.0950829626280725	0.153286802084366	0.00193189582055141	0.127230029756761	-0.0161449672292075	0.0718275525376615	0.0575656878719103	-0.0294517426264513
STXBP3	STXBP3	turquoise	turquoise	0.186539428031408	0.106799826109277	-0.0335048923175036	-0.026449549637137	0.0184082198163637	0.146183338674494	0.0965499263052123	0.0929178659849473	0.0250207476404497	0.0965210179744937	-0.0253617833853175	-0.0290073204213854
AKNAD1	AKNAD1	grey	grey	0.0938843816588052	0.100091877589555	-0.00732592566128106	0.00870506673443482	0.0636042849491248	0.116954567593755	-0.00352417909404769	0.0763544874547233	-0.0257714455382239	0.0409766005136415	0.0453598272162492	-0.0313651480936385
GPSM2	GPSM2	grey	grey	0.0323834156977118	0.0313741452039935	0.00286391826981987	-0.00686677406754055	-0.00402248026766613	0.0412527449061037	0.0146071025035636	0.00304451915278966	0.00143509235795798	0.0130468902050563	0.007498539562197	-0.00463191688283112
CLCC1	CLCC1	grey	grey	0.0361852876145137	0.101932205281947	0.0373692004862279	0.0566202417548741	0.058604275019141	0.0737720696743682	-0.0269858249430908	0.0452437116666122	-0.00401885565116727	-0.00300324478782551	0.0724346779559004	0.00830893455321198
WDR47	WDR47	grey	grey	0.124506180488113	0.131684364847034	-0.0191241146862738	-0.00816537209108109	0.0986795645807763	0.131366754139612	0.0147476523847114	0.11280237519607	-0.0254803867181102	0.0569156743146759	0.0404284330714894	-0.0382858167332189
TAF13	TAF13	grey	grey	0.110581468411445	0.0937936751059754	-0.0390619807407541	0.00790612985809636	0.140150880112512	0.0742933013696414	0.00830318931621906	0.154845965700254	-0.0427759068812392	0.0805499488552288	0.0492678649017663	-0.063609000753642
TMEM167B	TMEM167B	grey	grey	0.0266986783840158	0.0819439859494259	0.074936694017995	0.0689589694461696	0.00643786149072557	0.0323276471858086	0.0439671169907945	0.00894209120235591	0.074479206469408	0.00703695169790501	0.0213781249935977	0.0625630152138056
SARS	SARS	grey	grey	0.0122596914075975	0.167552399663702	0.145121205674753	0.136398915684084	0.0316871382684711	0.0780202696207454	0.00368230100914944	-0.00166792355631277	0.0916645890133821	-0.0102834641169422	0.0844445897552281	0.114066584384611
SORT1	SORT1	grey	grey	0.109080052788164	0.104866208673614	0.0248509962940533	0.0147719764412726	0.0114789564049971	0.109417789954864	0.0725075072087324	0.0433834074349518	0.0444799245302139	-0.013833010485105	0.000725604046986547	0.0163772925153747
PSMA5	PSMA5	yellow	yellow	-0.0540239580520264	0.192000581175266	0.24609012758156	0.18287970406518	-0.020532273791369	0.053062129951416	0.0162390999116433	-0.0840564867610938	0.173494629841291	-0.0318090509861036	0.0954325864878415	0.223989858252554
GNAI3	GNAI3	turquoise	turquoise	0.196344937154685	0.132953730113251	-0.0661118165725838	-0.00323996522889409	0.140453214661009	0.136437781315748	0.0669523804021815	0.197459587378252	-0.0307085287020472	0.135024267794211	0.0372980349885004	-0.0722419167754672
GNAT2	GNAT2	grey	grey	0.0723021048511435	0.00160233175220385	-0.0796228104867211	-0.0423646825428131	0.0721273104266388	0.0167383438233118	0.00149216925695082	0.0992597538058948	-0.0630832178536381	0.152011346211633	0.000785693900117627	-0.0816229696961423
AMPD2	AMPD2	grey	grey	0.0167536995187439	0.059270428221012	-0.0128141716549959	0.114611678794493	0.148814878001337	0.0215402814740984	-0.106132774533981	0.111119124114904	-0.0642445147818173	0.00800700124629597	0.125838608813756	-0.0419685089817268
GSTM4	GSTM4	grey	grey	-0.00163074417410787	0.0631498193111449	0.0586713667559918	0.0681633561935837	0.0521705209118078	0.00534287681334955	-0.00349907301961906	0.0260301807046595	0.0409168504462884	-0.0183269052829386	0.0447529181186837	0.0402905668447095
AHCYL1	AHCYL1	grey	grey	0.0722335717064697	0.18094891796578	0.0831643613843388	0.103993979452368	0.11274002121686	0.114679729161112	-0.0164097935926845	0.0961761899658764	0.0285062171188031	0.0117956059077165	0.102845493160507	0.0368018612732576
STRIP1	STRIP1	grey	grey	0.0639293553925936	0.0566271160863022	0.010268316881513	-0.00120745715380094	-0.00630331540619281	0.0787320683011002	0.0199121685709414	0.0183903741492485	0.00563839406549697	0.0020209483257961	-0.00285091394766933	0.00455924820051523
RBM15	RBM15	grey	grey	0.0678497125839065	0.072944932609748	-0.00651943768929365	0.0126199084757477	0.039809144165215	0.0748133010371988	0.00780908287464736	0.0544022570465374	-0.0131818770714274	0.00969520638056364	0.0339904179403825	-0.0198750943279837
LAMTOR5-AS1	LAMTOR5-AS1	turquoise	turquoise	0.0992490968652482	0.0432105059116065	-0.0317509758563411	-0.0280577001474226	0.00402721497684493	0.0985316071296315	0.0176057624829843	0.0381798192860711	-0.0223002831448623	0.0328939709736573	-0.00454499000180419	-0.0388907765372843
LAMTOR5	LAMTOR5	greenyellow	greenyellow	-0.115366240689945	0.0691335964723215	0.269610852990009	0.155552619150067	-0.133052897278228	-0.0872740574489997	0.148284635464018	-0.17203409046792	0.311062097894288	-0.0385258720888859	-0.033384202188818	0.29794795072342
CD53	CD53	brown	brown	0.187091333062022	0.190017695081369	-0.0145504812728646	0.0710496403047526	0.173208865216832	0.180218976524244	0.000508403596153166	0.226498628600127	-0.0384187235698567	0.11481994034579	0.113281452788261	-0.0537828664357983
LRIF1	LRIF1	grey	grey	0.0439843930247511	0.00525070314168289	-0.0171397228850215	-0.0387937818059008	-0.0330503508401172	0.0224040347092147	0.0513738899543191	-0.000258827543913692	0.0136422734618155	0.0544934149079918	-0.0412405188245763	-1.00653664300481e-06
DRAM2	DRAM2	grey	grey	0.00409553489176377	0.163936580966065	0.148204249575587	0.165764779766743	0.0339317782383948	0.0890084321327476	-0.0367868763866182	-0.0183088194301999	0.0857634757120142	-0.0432166033425831	0.118630924062229	0.117590782134875
CEPT1	CEPT1	blue	blue	0.129299016520935	0.123501587715602	-0.0102003708428481	0.0215740903715361	0.0624125766664389	0.187514960495418	-0.0241228981471782	0.0751942303720026	-0.0472762909452102	-0.00368831895672492	0.0765917530585018	-0.0331621565408291
DENND2D	DENND2D	grey	grey	-0.015815469047101	0.0081400561782482	0.0600640398507445	0.0107477540768232	-0.0852977311098173	-0.0160999053263827	0.0811933987859757	-0.0749787125667805	0.100601033263741	-0.0111548980559405	-0.0511721774905542	0.0851220871812264
WDR77	WDR77	grey	grey	-0.00066893968559753	0.0840556989574042	0.0630179633142799	0.0794944205192786	0.041848617191235	0.0443615181540007	-0.0386347192227536	0.0127804854388843	0.0113954063146431	-0.0379744243864135	0.0821699778148771	0.0434584313320648
ATP5PB	ATP5PB	yellow	yellow	-0.0984004361880124	0.194660349354489	0.324213666929967	0.269585931503754	-0.0207488087396068	0.0151643775050363	0.00873790931133022	-0.111867210881356	0.227055590298281	-0.106378711339092	0.116498965880923	0.279548959697229
C1orf162	C1orf162	black	black	-0.270731836063575	0.107810759678676	0.390396893683744	0.465791604616667	-0.0135996996206032	-0.134718074857021	-0.127546443953936	-0.188531125102989	0.208862821223887	-0.139874321049041	0.243708839135078	0.350929705203723
RAP1A	RAP1A	grey	grey	0.138300286061975	0.224162202932814	0.0343437609151591	0.133235019334671	0.155851991250843	0.238792641981876	-0.13581576351046	0.13929547673427	-0.0768673558076786	0.00370292291296654	0.189533675517539	-0.03993346304294
INKA2	INKA2	grey	grey	0.0488142422051221	0.00300264423499486	-0.0545055257818887	-0.011068394620151	0.0385363713168495	0.0363233656045065	-0.0243062576832529	0.0550560790012427	-0.0535160210028175	0.0749284363651771	0.0117223257329897	-0.0560060222497468
DDX20	DDX20	grey	grey	0.0207935080223489	0.0463608131437789	0.025674592650386	0.045430225578787	0.0296555429231336	0.0420857658390478	-0.0264705874727748	0.0219976421502373	0.00184111082909025	-0.0161562141930262	0.0386751691445668	0.00708705962939515
CTTNBP2NL	CTTNBP2NL	grey	grey	0.00141319351352747	0.144741973424894	0.044363562502692	0.111022306356909	0.158018145456768	0.108352661526133	-0.154553389322908	0.0649794777348854	-0.083165788072205	-0.057932754275438	0.196632708704646	-0.0179941327759138
ST7L	ST7L	grey	grey	0.101604767951424	0.0762795331046518	-0.0252978150408003	-0.0206423661966556	0.0469124706763621	0.100556777231156	0.0299445089433188	0.0741284844097625	-0.0203994718533965	0.06688888539333	0.0139066967589016	-0.0332677362233077
CAPZA1	CAPZA1	grey	grey	0.1528523441481	0.173641919365076	0.0213643365135975	0.0509796235602585	0.113482896042663	0.156632652440397	0.0444186548890943	0.144964160176113	0.0112327135615448	0.0224295026438895	0.0638270196019734	-0.00425683125759082
MOV10	MOV10	grey	grey	0.000455821133111526	0.111562107607007	0.0468900521840605	0.111351388724307	0.10241455706848	0.0791245409822784	-0.110180962748984	0.0458927428120471	-0.0469526936076145	-0.0215049274224088	0.154886541562626	0.00590342119819482
RHOC	RHOC	pink	pink	-0.130626163168917	0.182746313842966	0.166302619619814	0.317853831255788	0.207272873578176	0.0453228216000375	-0.295373286391722	0.0221310931708742	-0.0815246580309135	-0.0974432618591623	0.401928506510874	0.076429279978791
SLC16A1	SLC16A1	grey	grey	0.0676515814825729	0.157552125361263	0.0109820717237801	0.0390659557835593	0.158529028774378	0.125022244150163	-0.0656806377849883	0.120991550653061	-0.0597200632535246	0.0267506467649816	0.12831887863814	-0.0410662591041151
SLC16A1-AS1	SLC16A1-AS1	grey	grey	0.0709642603738624	0.0966875185395468	0.00505988591015605	0.00898495544311359	0.0624700355847688	0.104445916446898	-0.0152790713457921	0.0599451476791491	-0.0226519144522873	0.016088492818366	0.0526290325753808	-0.0197349765273895
LRIG2	LRIG2	turquoise	turquoise	0.132005861917015	0.102694826419725	-0.0195155996158487	-0.0139343048325488	0.0370062184398097	0.148895576017506	0.0184820710818811	0.0727066240799474	-0.0150836439211659	0.00959083709180662	0.0282024757749473	-0.0302535311440152
MAGI3	MAGI3	grey	grey	0.0919017740274077	0.0735350116946835	-0.0193324295154765	-0.0330318413258087	0.0527595242808458	0.0863085486010705	0.0331805833293091	0.0740777959873783	-0.0214313208255535	0.0570838533050736	0.00548816112689671	-0.0318914970096533
PHTF1	PHTF1	brown	brown	0.150957419789198	0.113851029523976	-0.0506770715081559	-0.0465296395968679	0.103293321324421	0.138080537917657	0.0177795761747138	0.149732949887723	-0.0452424386634261	0.0739674321574136	0.0197714625172081	-0.0735690342169884
RSBN1	RSBN1	grey	grey	0.0435471855015089	0.0778158190795671	0.0485395721229373	0.0327405660970752	-0.0106050124146665	0.0757431639940073	0.0191097790742205	-0.00385809004215522	0.0397442938486584	0.000582604683073726	0.0116542031782213	0.0401040646313338
PTPN22	PTPN22	red	red	0.116623954067004	0.0346053707960147	-0.0164126653161929	-0.0917905326880138	-0.0679907469475202	0.0579030843957668	0.20444691985621	0.0163030243297569	0.0822727481059869	0.0675111613752576	-0.109327580062231	0.0168394316536811
AP4B1	AP4B1	grey	grey	0.00884205219255808	0.0397746830286252	0.0427929848940309	0.00417371219614456	-0.0223312849529653	0.020064767695655	0.0463642740039438	-0.0190157075084957	0.0510637163010129	-0.00217484643620535	-0.0132927257886248	0.047162395859774
HIPK1	HIPK1	turquoise	turquoise	0.275366283715373	0.0927836895722369	-0.100330364167714	-0.12868971970589	0.0158517785194319	0.179310853215343	0.154001142827009	0.151070702887136	-0.011435313924428	0.177281011944862	-0.0922506268052972	-0.0939101004181147
TRIM33	TRIM33	blue	blue	0.193533156593299	0.146622586799189	-0.0624040516989256	-0.000107721644590424	0.121487558770648	0.224987957668525	-0.0269362628270603	0.158006346804806	-0.0852005197929801	0.046755013507749	0.0805756762580427	-0.100170519601142
BCAS2	BCAS2	grey	grey	0.0403822297538187	0.0879156467405909	0.036765766633961	0.052072248022458	0.0542069216300017	0.0562665024744276	-0.00505254567110057	0.0466413096175081	0.00674752891095972	0.0279068054831934	0.0478848490483202	0.0146001905960205
NRAS	NRAS	grey	grey	0.0374128258811664	0.126824510736898	0.0474616843846546	0.0984412841077871	0.10082046477941	0.0699360183774045	-0.0401136155190465	0.0761409635382596	-0.0027421044181133	0.0107529434239137	0.102831914796067	0.00931553527386194
CSDE1	CSDE1	grey	grey	0.144550224906558	0.263403670908479	0.0941418498815071	0.146252306379613	0.155183466683333	0.189188249703865	-0.00856761310081849	0.156202347731815	0.0430520189923101	-0.0102283161084504	0.14278840578539	0.0248887981803001
SIKE1	SIKE1	grey	grey	0.0307920916746624	0.0979631938547011	0.0724077815862545	0.0521215651387908	0.0182143496479347	0.0507665789234378	0.0320498014822718	0.0113936996293963	0.0568266113366485	0.00963479546319736	0.0353274314871852	0.0599912476991595
TSPAN2	TSPAN2	red	red	0.0275764584961347	-0.0382903787420078	-0.00281758999242878	-0.0642537465808232	-0.0809815913436013	-0.0280375772584443	0.16201182449342	-0.0357041285607285	0.0869241784166829	0.0168496247814822	-0.109180634059779	0.0410668298827196
SLC22A15	SLC22A15	turquoise	turquoise	0.290178492395429	0.0765399011077451	-0.136304130925122	-0.146952442691902	0.0467671360156996	0.198472150528865	0.135594145224905	0.178224456631903	-0.0435857143102931	0.0763315750182968	-0.0822503357362239	-0.133048394518887
ATP1A1	ATP1A1	grey	grey	0.18646929813828	0.148640176338357	-0.115857137722747	0.0211584059389873	0.229465358480342	0.184050565362678	-0.0940102292734094	0.267047513219443	-0.15517325504351	0.113631405134122	0.136360214033923	-0.162661968372043
CD58	CD58	brown	brown	0.262105426991016	0.185757493204781	-0.177056338362737	-0.0292374080366183	0.372911067028381	0.208313727372888	-0.076599277538604	0.43096234881435	-0.220176988626239	0.13094474937372	0.160405546230584	-0.244804333225584
CD101	CD101	grey	grey	0.0418045640808842	0.123090009849746	0.0378327816508758	0.0820912353466698	0.110172640730896	0.0787342356797534	-0.0431606857153474	0.0833788398117666	-0.00701231723245037	0.0062997008049642	0.102810008702356	0.00852576153855398
TTF2	TTF2	grey	grey	0.045530702380257	0.0913536915446631	0.0136957713195007	0.0306322446994454	0.0590329241029268	0.0809330459889653	-0.0194884371334674	0.0440590199599417	-0.0213828732879362	0.00775656112527188	0.0634180985123425	-0.00434112506097119
MAN1A2	MAN1A2	grey	grey	0.152678165403477	0.185536689061286	0.00833138079742698	0.0601885312659802	0.143566290095281	0.18603968782146	-0.0203110752479228	0.158717027925755	-0.0335131322344871	0.00883927011095161	0.104826640600006	-0.0424837860796092
GDAP2	GDAP2	turquoise	turquoise	0.16154108789591	0.114656274810528	-0.0176121957073086	-0.00677748316663565	0.0187527972143706	0.155069217839211	0.0600165899199381	0.0765461765915328	0.00967293388373258	0.0454613265821245	0.0061413075539238	-0.0156566791533847
WDR3	WDR3	grey	grey	0.0424440224434826	0.0542073986277514	0.00666268496627527	0.000361478029025122	0.00678561522116433	0.052992102175027	0.0180620420815635	0.0182760461757935	0.00929602230331849	0.0110948218174988	0.00787406483922112	0.00476006277613954
WARS2	WARS2	grey	grey	0.0753769526046255	0.157377513752765	0.000912420769376189	0.0515851254215527	0.168006758647436	0.131620162009278	-0.0818325071650133	0.141574776629447	-0.0780024993997632	0.0287084957738833	0.135535692009022	-0.0471866293036622
WARS2-AS1	WARS2-AS1	grey	grey	0.0545639482182856	0.0769940266407287	-0.0183664238461742	-0.00348329166444341	0.0517776072466455	0.0891759902595508	-0.028051267626499	0.0502976632455371	-0.0450778993511422	0.0503601358499962	0.0529252138886212	-0.0377409755070841
ZNF697	ZNF697	turquoise	turquoise	0.115039506815968	0.0645237992588469	-0.039996460816873	-0.0289289578651987	0.0736386082655182	0.0710985604646829	0.0452956487530961	0.120769000135183	-0.0118078494466034	0.0576615022694079	-0.00732595145072161	-0.0480671491391669
NOTCH2	NOTCH2	grey	grey	0.213206827081312	0.249032534980842	-0.0191740396305835	0.105754231032358	0.19411575990696	0.286653998063661	-0.103974468307924	0.194775910003219	-0.0908265641067679	0.0336017262108076	0.185836713368151	-0.0778105629365742
SEC22B	SEC22B	grey	grey	0.145106034329582	0.147949988093423	0.0158406264048541	-0.0041987430411117	0.057200614339987	0.137365558509274	0.0816102605522401	0.101433432181361	0.0329040536084117	0.0836840965053182	0.00812601036999408	0.00330967820247323
NBPF26	NBPF26	grey	grey	0.101539093066044	0.118098563460235	-0.00506589639529742	0.036112036777899	0.0634610430827761	0.142942069583463	-0.0305938250799658	0.0722258794765088	-0.0296919320042557	0.0365068594507056	0.0700255484686859	-0.0281430756318238
AC253572.2	AC253572.2	purple	purple	0.170115225617301	0.121181966304568	-0.0416331217611404	-0.118854581301249	-0.0219458624480469	0.123707566544987	0.210176348698735	0.0586091313250366	0.0513002395946049	0.597234732842624	-0.0733998972712073	-0.00882446919295936
LINC00623	LINC00623	grey	grey	0.0649463239543811	0.101446875140158	0.0546189202401548	0.0106484466983424	0.0266807334462142	0.0711951481683987	0.0767810730536852	0.0362498998365812	0.0638221754118903	0.118615265329382	0.00746211984728548	0.0527726595187357
FCGR1B	FCGR1B	grey	grey	-0.0298108748239576	0.0523841199254451	0.0973077795563527	0.0983596344247169	-0.0135689022529305	-0.0131566789558727	0.0468502466252264	-0.0369788396320487	0.10544530702611	-0.0106465209313424	0.0202931432914109	0.109249214656395
SRGAP2C	SRGAP2C	grey	grey	0.137721111922936	0.181479976757622	-0.0162880197961687	0.0501823039305352	0.175030676834102	0.200528418162097	-0.0794873227806648	0.160719111173633	-0.0840142456518908	0.024675590068454	0.144423967406213	-0.0672027928133982
LINC02798	LINC02798	grey	grey	0.080115774806984	0.057406876882554	-0.0219663458385612	-0.022690625764144	0.0431054450357531	0.0726518916870731	0.0147478490816469	0.0656887547096607	-0.0155249388136501	0.0479656491940262	0.00576897424051037	-0.030837616845123
LINC02591	LINC02591	grey	grey	0.0118325499795565	0.0117102962013697	0.0343790573189984	0.00526513819365983	-0.0306385241006091	-0.00864115362361145	0.0555783737798234	-0.0175977779310825	0.0548528218323845	0.0129718392032069	-0.0266724702796078	0.044448363963938
SRGAP2B	SRGAP2B	grey	grey	0.170693419751837	0.201431464805664	-0.0113792688814744	0.0374485239447146	0.128298336627846	0.231963634090879	-0.0458736520445299	0.135279969499605	-0.0715529079238829	0.0592888927100733	0.1242348783793	-0.0550716868312731
AC245014.3	AC245014.3	grey	grey	0.144641597350426	0.106283231212283	-0.0449574113699404	-0.0825402196279694	0.0218819764686612	0.105821411074443	0.154719558406289	0.084683540602782	0.0163641377882852	0.424545472708304	-0.041811820541849	-0.0225692458424613
GPR89A	GPR89A	grey	grey	0.0605953674073499	0.0808996098122484	0.0176675602789471	0.0234355187573846	0.040415639644504	0.0808158812435952	-0.00962015417074938	0.0451985310428622	-0.00235929054055536	-0.00541623506853883	0.0386372066477737	0.00489053480695101
RNF115	RNF115	blue	blue	0.117968679094199	0.123557724742413	0.00344945805663643	0.0208327395348438	0.0674644321010578	0.154278417741665	-0.00304640451202869	0.0819978400994976	-0.0160702510009728	0.0140229355353577	0.0455076807095959	-0.0195288051784448
POLR3C	POLR3C	grey	grey	0.0402602642881099	0.103772343592275	0.0629584123768988	0.0514444693366454	0.00995830252475298	0.0840519122748363	-0.0013311805330331	0.00537381721346078	0.0387957618155378	-0.0295534258015095	0.0431407728044591	0.046231732204003
PIAS3	PIAS3	grey	grey	0.0387428777117173	0.0499343138679694	0.013233812749705	0.0213917296382173	0.0214005900141274	0.0458430165535255	0.00300423626071722	0.0239869555037455	0.00667635227183535	0.021454298105723	0.0182375756452159	0.00253858555050471
PEX11B	PEX11B	grey	grey	0.00966025073438016	0.0422524920894512	0.0444788430112796	0.022542088710162	-0.0350436455457412	0.0423053034824727	0.0232406262759073	-0.0343018316613144	0.0483547727482351	-0.0252311040900746	-0.00246807836446969	0.0491554379271715
RBM8A	RBM8A	grey	grey	-0.0569125763980035	0.132867536646024	0.162156356870761	0.178595591835273	0.0618961031162561	0.0166672851391433	-0.0615454661974421	-0.00904672718970724	0.0717434031078612	-0.030397362280356	0.128685864031704	0.127609466498713
LIX1L-AS1	LIX1L-AS1	grey	grey	0.041826772894546	0.0206127174870494	-0.031535274384265	-0.0126000832292253	0.0359728254028076	0.027689405441787	-0.00507963403420946	0.0495497737175444	-0.0362954025598654	0.0828725808905857	0.0207562518287181	-0.0381706828780047
LIX1L	LIX1L	grey	grey	0.0137043942948984	0.100579502564813	0.0685037731963683	0.0780499090551906	0.0347648959195976	0.0622829845000581	-0.00873616509347978	0.00505292710684581	0.037937157984598	-0.0330062219858639	0.0578499549647921	0.0527580699756043
POLR3GL	POLR3GL	grey	grey	-0.0359434646322951	0.110924646445849	0.167085230569976	0.128030726095496	-0.0256896497890966	0.0172354796579109	0.0376026188077379	-0.0630719451250118	0.143922054310955	-0.058175345151301	0.0453712433552025	0.160170252397983
TXNIP	TXNIP	black	black	-0.108503164407376	0.0951160280870384	0.215658695702717	0.340165627110082	-0.0531860801400971	0.0181077367118846	-0.149096095761368	-0.139033458385631	0.093468689294398	-0.118677948591308	0.178882276787602	0.183096257882179
AC239799.2	AC239799.2	grey	grey	0.100504852177955	0.101595574280837	0.00146736151405138	-0.0521139006554782	0.0149016852414789	0.0913236552195008	0.111323425159565	0.0545846618234038	0.0307963977958539	0.26185378173065	-0.0218315344576148	0.0110808454018645
NBPF10	NBPF10	grey	grey	0.0959868956244982	0.0932589140008757	-0.0215528897271023	0.0391799208350724	0.0879269669565911	0.116717529541961	-0.0371794297080089	0.093095380747897	-0.043846835902628	0.015516162478218	0.0769080403407021	-0.0455146247174893
NOTCH2NLA	NOTCH2NLA	grey	grey	0.0792077647506838	0.0863550334536643	0.00333540667287634	0.0281100141100823	0.0494667755134062	0.108834065862237	-0.0210440967559726	0.0585998974648583	-0.0161592608904735	0.0198644627412495	0.0556904810798962	-0.013045128888848
AC245407.2	AC245407.2	grey	grey	0.0306758950086694	0.0315964183366958	0.0128425657659374	0.00909947298630755	-0.00324347026565186	0.00679493638384286	0.0539282474925636	0.0196570702914503	0.0427509588069655	0.0939939246063403	-0.00931544546275694	0.0223490058908148
NBPF12	NBPF12	turquoise	turquoise	0.14335342882496	0.104490186380047	-0.0318159759203042	-0.00775804138179289	0.0722173543078483	0.143719648503902	0.0104620588891105	0.106598491201838	-0.0385669965551535	0.0343444636704527	0.0327635292204732	-0.0535203201006526
PRKAB2	PRKAB2	grey	grey	0.0573523941583014	0.0508728480398911	-0.00188064795995986	-0.000189639975962716	0.0149497075429316	0.0784565549792487	-0.00231474278208135	0.0256892461366428	-0.00704905030957001	-0.00633928736315758	0.010073516758356	-0.0138357226528821
AC242426.2	AC242426.2	grey	grey	0.0374325568915146	0.0402301354029618	-0.00210466894640553	-0.00197332863635941	0.0034514125542667	0.0582111051680844	0.00346806946576329	0.0105299601731678	-0.0035286967487392	0.0136130238180479	0.0173575144789457	-0.00571041849610482
FMO5	FMO5	grey	grey	0.0492777559288214	0.0327123511100036	-0.00155711016915623	0.00471239776790795	0.00810822297627817	0.040103917924917	0.0281966823337401	0.0265055366417786	0.0245693634814034	0.0152538127230996	-0.0105241963419457	0.00182856491503676
GPR89B	GPR89B	grey	grey	0.0672109344505537	0.0513079689245186	-0.013172849445144	-0.0227018923735962	0.0166362267023955	0.0707562530168185	0.0189113454233779	0.0364566877986594	-0.00873834752317368	0.0257757479800579	0.00419811667331931	-0.020833809944614
NBPF11	NBPF11	grey	grey	0.105320549552348	0.0946233614465681	-0.012020762620131	-0.00943963309908674	0.0467646332354548	0.121453437802901	0.0129742484847172	0.0711649245698765	-0.0179111652062384	0.0245365015800819	0.0213479722725792	-0.0256927382112343
LINC01138	LINC01138	grey	grey	0.122635254326387	0.102277124828244	-0.0386439884017343	-0.0379143211668947	0.0469385670420598	0.136315163281035	0.0309474359335826	0.0797654590867644	-0.0303652602911327	0.163527879392491	0.0200227691563362	-0.0465933194159934
NBPF14	NBPF14	grey	grey	0.116192767019903	0.105629175364694	-0.0564270715510202	0.0630591780140301	0.150176427350236	0.143363906536439	-0.0956631246924154	0.152628195190357	-0.108505411339476	0.0206994099288957	0.132660903928646	-0.0949632699918852
PDE4DIP	PDE4DIP	grey	grey	0.0618592881099532	0.147084638722027	0.0426724023288882	0.0696715147962811	0.124073431087621	0.0987468939498507	-0.0421085344231206	0.0952456784512965	-0.0145354900892053	0.0166197749032046	0.0999217045883737	-0.00287398174162542
NBPF9	NBPF9	blue	blue	0.0982860625981952	0.0895065143563893	0.000520484840909228	-0.0024653611552443	0.0403634375163082	0.114879502211553	0.0161807573650593	0.0625964414114409	-0.00636491377193705	0.0362776551376483	0.01470352005396	-0.0152300257325479
AC245297.3	AC245297.3	grey	grey	0.134358726376604	0.143633549696821	-0.0172640156217128	0.0361923233471954	0.133650342280637	0.131276138405078	-0.00566460897092024	0.152589738926285	-0.0330987782483681	0.119110947056854	0.0689637181657234	-0.0506438046367913
NOTCH2NLC	NOTCH2NLC	grey	grey	0.216911370091279	0.20529903186071	-0.0502598354955298	-0.0208740829705648	0.147192328767402	0.201931765809746	0.043428551930763	0.200449622337383	-0.0419579243809748	0.17467363371208	0.0594065319700574	-0.0865673436969868
NBPF19	NBPF19	grey	grey	0.185827367405296	0.136930107608317	-0.0162631804403876	-0.0131944319044522	0.0325453282114783	0.172551640034516	0.0828454951066476	0.0987203170730978	0.0195582524225647	0.10894033709047	-0.0016828735159893	-0.0278638382848056
FCGR1A	FCGR1A	grey	grey	-0.0782945392775212	0.120626211039711	0.232103821249253	0.176359049843301	-0.0736457646476358	-0.0156883944152412	0.0682729361365017	-0.123166158473721	0.224805047466718	-0.0641243341804129	0.0352250924436295	0.234711181221486
HIST2H2BE	HIST2H2BE	grey	grey	0.0479880151324821	0.0272010837210958	0.0136794427261641	-0.0154369040506182	-0.036767337689424	0.0347595933386028	0.0660173526796186	-0.00471106268015269	0.0454709676656882	0.0550533673232748	-0.0394004991470126	0.0203525047703035
HIST2H2AC	HIST2H2AC	grey	grey	0.078266505370779	0.111450561077425	0.0628552976251277	0.0315121122573663	0.024568699679301	0.0794003019909644	0.0606512309088983	0.0510964643833174	0.0574256818070661	0.0369784257356138	0.0104939929307477	0.0453725153669363
BOLA1	BOLA1	grey	grey	0.024174345171902	0.0130523631457985	0.0109117076598757	-0.0160042173074322	-0.0528563610538041	0.017140592593605	0.0594781246327056	-0.0294316100932157	0.0409395112609704	0.063113597454771	-0.0391555336840189	0.0254716851644874
SF3B4	SF3B4	grey	grey	0.00234984711918054	0.0885851312267616	0.0893393657360399	0.0899490930461153	0.0358762980528989	0.0308104162628774	-0.0026659504500424	0.010704163774805	0.0558894330496202	-0.00262571577108413	0.0634460691564746	0.0669998640717985
MTMR11	MTMR11	grey	grey	0.0264332819721806	0.0878557092181078	0.103045198825454	0.0421067459218011	-0.0195588846502974	0.0298916964261453	0.0952529235277919	-0.0107227162233807	0.123977728377802	0.00699367006468811	-0.022841422910635	0.0979699375284148
VPS45	VPS45	grey	grey	0.0608817697074087	0.0891729167827214	0.0331698876620721	0.0372139455678065	0.00566847043947441	0.104183716923459	-0.00891190477438284	0.0110603277845385	0.0143888823166671	-0.0071007615472869	0.0357451736187393	0.0190624045387667
PLEKHO1	PLEKHO1	black	black	-0.0250229782184207	0.272415881067981	0.188212704290326	0.357411070317377	0.24990226430179	0.120067804081735	-0.220913663023747	0.106643089081339	0.00275434568451151	-0.0365831198838159	0.327068615928532	0.0940343051631095
AC242988.2	AC242988.2	grey	grey	0.0320638853853219	0.0304146502465126	-0.0220900723149525	0.0131775002354838	0.0655177410695147	0.0442654002974138	-0.0450028123540381	0.0608199272759422	-0.0488813476522195	0.0156799686388382	0.0543495234881812	-0.0420018347024129
ANP32E	ANP32E	grey	grey	0.0223533048398795	0.0895632098442172	0.0943050917651494	0.0585030768682353	-0.0208128312050858	0.0351060777443928	0.0797259012102585	-0.0137186655333955	0.106433947519	-0.00978309966486957	-0.00262003781137428	0.100745823590039
APH1A	APH1A	grey	grey	-0.0442029909628945	0.114110477404796	0.143665774818505	0.170583878043246	0.0445932793849681	0.00814721842095557	-0.0313539166738807	-0.0145275302160331	0.0891062194012834	-0.060420909196443	0.106772320937419	0.123661893981461
C1orf54	C1orf54	grey	grey	0.02971879574424	0.146118490314408	0.0779411384339859	0.0972790057546049	0.0804158039568178	0.0847637958144247	-0.0348000403849083	0.0441296798590511	0.0163698364599261	0.00626666897443942	0.110627124348214	0.0390675658758359
MRPS21	MRPS21	yellow	yellow	-0.0573759301314881	0.139691578150974	0.204308117189882	0.177269807363305	0.0149718590397979	0.0215156027430328	-0.0107162023767694	-0.0518251825640681	0.131989177596878	-0.0360216098488452	0.100828439218105	0.178008461661687
PRPF3	PRPF3	turquoise	turquoise	0.197415237535698	0.102567753160543	-0.0623162658524815	-0.0628700150002923	0.0465583426242806	0.161425458882443	0.0751861145775131	0.126479583134711	-0.0320648712767722	0.112375041670411	-0.0121874795616275	-0.0718610838480715
RPRD2	RPRD2	blue	blue	0.164318123098541	0.140007316456821	-0.0235808982113333	-0.0158973152211938	0.050073965715802	0.20831402330828	0.0060110388447803	0.0960004665696493	-0.0359111559076321	0.0414573344101832	0.03399149281372	-0.0538437180762478
TARS2	TARS2	grey	grey	0.0295098884518396	0.0584216690138306	0.0326576337081585	0.0208027374903606	0.00721026985320008	0.050747629965325	0.00755050095895709	0.00534399301280874	0.0216468021765739	-0.00822044359468936	0.0191646472409943	0.028581192413881
AL356356.1	AL356356.1	grey	grey	0.0949706063770321	0.022989953264455	-0.103137274195357	0.000271239431643674	0.156835835324448	0.040182451952668	-0.0409993134121161	0.17073317562246	-0.101718243155449	0.0783528162125328	0.0551302956001419	-0.118589885018664
ADAMTSL4	ADAMTSL4	grey	grey	0.0515555132239502	0.0943978522563998	0.0287361839094814	0.0519140475776307	0.0567843276188727	0.0779937474854598	-0.00686080096481158	0.0464452692450572	0.0145588954665272	0.0219103171884961	0.0573617717145218	0.0163986057815955
ADAMTSL4-AS1	ADAMTSL4-AS1	grey	grey	0.178241236869081	-0.1171623978585	-0.3615209705415	-0.143015027001622	0.289062841998334	-0.0231621939524372	-0.0394723577209176	0.375466760702786	-0.282376206937522	0.270316663069131	0.0164174594879965	-0.355689487729576
MCL1	MCL1	turquoise	turquoise	0.162161692490552	-0.0307070584986251	-0.173847924191035	0.00431790357601871	0.208923129911379	0.0220581024102003	-0.0664415269523626	0.293278856387962	-0.169186925432776	0.102383644555477	0.0526427704574004	-0.220319175863833
ENSA	ENSA	purple	purple	0.152221843155683	0.0724903243600145	-0.0884889979359915	-0.0434732620693268	0.11801128585337	0.0714776853664447	0.0654853276531468	0.184188973529735	-0.0338028644888582	0.315817052518565	-0.00348492885272047	-0.0874831695696022
GOLPH3L	GOLPH3L	turquoise	turquoise	0.0893981682956593	0.0236940290739787	-0.0298670200865414	-0.0323497899554482	-0.0154776224335621	0.0733285773830255	0.046742268137818	0.0233017721029387	0.00778419290295424	0.0110914798965804	-0.0303274537154669	-0.0249943707178986
HORMAD1	HORMAD1	grey	grey	0.108288684308182	0.0188728550519282	-0.0594444798597856	-0.0410677414049081	0.000779778840714375	0.0783142218858825	0.0370692889829472	0.0537348531938967	-0.0136319651867417	0.0427323306260402	-0.0328138128881603	-0.0546292986597151
CTSS	CTSS	grey	grey	-0.113719553746018	0.210049074250523	0.423106175155488	0.533602060719764	0.0524227247143627	-0.0461813716988919	-0.0400913937645188	-0.0489055929878934	0.317429890186203	-0.108819592102223	0.224158703077833	0.362988485756583
CTSK	CTSK	grey	grey	0.046095163001294	0.0375938297620456	0.00959828167131667	-0.00376284017793656	-0.000364511182024649	0.0463308876804284	0.0336725325699676	0.0195586702196408	0.0221409749873927	0.00842591651049232	-0.011642141246247	0.00155179783891448
ARNT	ARNT	turquoise	turquoise	0.136953602795046	0.098296975979132	-0.00661809384725789	-0.0252917403423985	0.0141058409961278	0.140156934529886	0.0625859959243657	0.0562601796298672	0.0151305634476291	-0.00225227207446227	-0.00998682520925556	-0.010896570438732
SETDB1	SETDB1	grey	grey	0.0606089689624907	0.0765037064025757	0.030559568450334	0.0202268560195286	-0.00403653738816714	0.0824539379557121	0.0302008301728505	0.00618324665946494	0.0352850970902085	0.00021664283751647	0.016126929010813	0.0282504498705149
CERS2	CERS2	grey	grey	-0.0204517246038499	0.145360933811015	0.163641810633035	0.147483218904398	0.0139120709455337	0.0364694908073618	0.00790951006366535	-0.0289894109323353	0.131624181642682	-0.0391148363986653	0.0615965632640322	0.139668961758653
MINDY1	MINDY1	grey	grey	0.0746620712507045	0.0298132342034918	-0.00934153407506141	-0.0242280594287528	-0.0304171442779162	0.0497481287143686	0.0777973362431443	0.0116089685535393	0.0417721006319973	0.0608682511264711	-0.0458644303106704	0.00241402336781408
PRUNE1	PRUNE1	grey	grey	0.0188009143534002	0.0412266576155494	0.030545425147759	0.00778493964320266	-0.0239275051405056	0.0316840052501158	0.0339378408793809	-0.0162752319032122	0.0411857012718853	0.0204264668632304	-0.0121954684393767	0.0320399452058759
C1orf56	C1orf56	grey	grey	-0.0286184875846371	0.0331608971441499	0.0580970007975366	0.064457512468549	0.0143418836414405	0.000408349714095174	-0.0364411260304938	-0.0182496537538544	0.0294413898815303	-0.0409402537184478	0.0422664192019748	0.0490973291922357
CDC42SE1	CDC42SE1	grey	grey	0.0298508500822356	0.114435417884844	0.105207087504615	0.125348620662454	0.0262312112600245	0.0454915975611279	0.0331982846976617	0.0120847133655433	0.101660754733617	0.0197201366958556	0.0530969225263486	0.0961849109991762
MLLT11	MLLT11	grey	grey	0.0570240885560492	0.0330159900433122	-0.0307957320478528	-0.00794268423227896	0.0319323188101538	0.0466573407111257	0.002962060618108	0.0520089050640535	-0.0287137873459967	0.120803998615259	0.0168599069222018	-0.0409885328224483
GABPB2	GABPB2	grey	grey	0.0903557635551465	0.111715247179659	0.0104121118660709	0.0156407200885578	0.0588257704738254	0.111547905823192	0.0124619099880942	0.073255668389766	-0.00499694955254441	0.0408544956831867	0.0410218477650077	-0.0107263988194939
TNFAIP8L2	TNFAIP8L2	grey	grey	-0.0904738211543887	0.0480766377384436	0.168485167849799	0.118990354160468	-0.109854987361441	-0.0243640016203142	0.0172385828038717	-0.153115956793792	0.147812989893406	-0.0617500928937379	0.0139450272247208	0.1799275360049
SCNM1	SCNM1	grey	grey	-0.083914463629999	0.0421889285877796	0.152858428457927	0.101668961160514	-0.0711960098651962	-0.0369006452059578	0.032838740062677	-0.112696562888402	0.142890977462869	-0.0287669654941804	0.00985459852611668	0.16117142308988
VPS72	VPS72	grey	grey	-0.00652072950086267	0.0537390863501802	0.0715143287181558	0.053043779543793	-0.0238154484741498	0.0181981809941267	0.0181984867706322	-0.0318765799937504	0.0638175057036692	-0.026204299994988	0.014656375637838	0.0659401662464944
PIP5K1A	PIP5K1A	turquoise	turquoise	0.146142209810955	0.0927926585409097	-0.0490905358288626	-0.0263979827324619	0.0494479783225361	0.163220920512739	-0.00501877508371707	0.0896358920912675	-0.0478396481067805	0.0219852328032285	0.0259169836946995	-0.0729561334630854
PSMD4	PSMD4	grey	grey	-0.0840807964508668	0.130135189028633	0.253944177908537	0.174638398156853	-0.0857206365352233	-0.0125520951214199	0.0698605282894873	-0.138708757089184	0.242307972532922	-0.0804624755089568	0.0234260988327235	0.258428056151583
ZNF687-AS1	ZNF687-AS1	grey	grey	0.0383146301139322	0.0109674506556072	-0.024067478698938	-0.0120460791060813	0.0116747597373439	0.00586695122701259	0.0292539068003096	0.0349000317865238	-0.0108163479899789	0.1030507542554	-0.00464642270514641	-0.0210301887843146
ZNF687	ZNF687	grey	grey	0.0506934923462494	0.0470333106343509	-0.00413462945285707	-0.000351807402092759	0.0154906779851991	0.0423571413548453	0.0348985368586753	0.0380197006597522	0.0133681228040963	0.0933040157051143	0.000330204673562946	-0.00729825841020774
PI4KB	PI4KB	grey	grey	0.0732294583990831	0.0853418317459206	-0.0307402388626315	0.0284852517291595	0.10226599473581	0.0882999463550798	-0.0510933047221979	0.107568510537942	-0.0658267316496066	0.0335250022263028	0.0869390155893578	-0.0586712247362184
RFX5	RFX5	grey	grey	0.0170668870852161	0.105151437728647	0.0389319536098396	0.0911446984654265	0.0974568899424122	0.0565840526541719	-0.0753035384159809	0.0615119931127882	-0.0318967370397973	0.0174253217137083	0.132618909363426	-0.0044169404489551
PSMB4	PSMB4	grey	grey	-0.0737197159288674	0.121468350877533	0.236708855680573	0.178811893605508	-0.045119619479522	-0.00967233791845667	0.0364651734869089	-0.102480302405692	0.198159802923958	-0.0814062503596906	0.0537530135576281	0.225222996994903
POGZ	POGZ	brown	brown	0.160011366820196	0.126355640841598	-0.0804055468131329	0.00848874109845463	0.177630538254027	0.158866633572535	-0.0663785469877327	0.217237339849128	-0.115171906350258	0.0546376488360928	0.10521180607059	-0.122249286314302
SNX27	SNX27	turquoise	turquoise	0.152134399614372	0.184405318121248	0.0664551244540879	0.0547193819753689	0.0462728337791925	0.168945249472066	0.0830779532042693	0.0773156616128897	0.0784005577203658	0.026702451932106	0.0270496447202055	0.0471069220444952
MRPL9	MRPL9	grey	grey	-0.0267502883521786	0.0950193969388548	0.125977854210221	0.0775893610266423	-0.0173775318359122	0.0266117491359302	0.0196080849106851	-0.0479828442998857	0.0925737591529694	-0.0353805199057518	0.0302489426339694	0.108321762964969
AL450992.3	AL450992.3	purple	purple	0.138033560111849	-0.0423899838198736	-0.14351149811442	-0.137965953357834	-0.0246293449623496	0.0031929802572863	0.144210170472956	0.0959305612728974	-0.0254961134771497	0.470600089059295	-0.110139344046605	-0.097585288892119
S100A10	S100A10	grey	grey	-0.259382910556239	0.0803434764143476	0.440080269578416	0.33944959137313	-0.0871849736939746	-0.17196046371601	0.00585888411880567	-0.203050002458316	0.40156995074225	-0.154706739377181	0.00921035148838326	0.449141123797345
AL450992.1	AL450992.1	grey	grey	0.087679064915694	-0.0155460871952252	-0.116942630437217	-0.0776770110354264	0.0698922048841766	-0.00791170566246189	0.0622758824671983	0.126852419436924	-0.0558356215204482	0.230970413781608	-0.0392018831231947	-0.0996176593451626
S100A11	S100A11	magenta	magenta	-0.422978629687838	-0.0450952258866172	0.561044297079426	0.412997881180929	-0.33513221581609	-0.357539826101274	0.155408614088072	-0.471454086453726	0.553312479880228	-0.113669305222106	-0.0409261315998776	0.674858228287632
S100A9	S100A9	red	red	-0.137436990765008	-0.0938793173192372	0.482543750686433	-0.0241614079594724	-0.632128100735481	-0.27258098340573	0.737106575675402	-0.502231723108786	0.830338490309472	-0.010470112105358	-0.571592419627436	0.67922453602359
S100A12	S100A12	red	red	-0.0373550455913636	-0.105166321572012	0.311134850401585	-0.158665167342827	-0.549406148436336	-0.216988116991482	0.770149216627892	-0.385483092932757	0.702802947351821	0.0803424216667685	-0.580743135981948	0.512152760745398
S100A8	S100A8	red	red	-0.0889717189793099	-0.213209135401155	0.325072670459845	-0.169210882077208	-0.656305265651577	-0.306199121009343	0.781502723521111	-0.463556959236567	0.737101015920985	0.0655410222339583	-0.664044682308693	0.557064896380035
S100A6	S100A6	magenta	magenta	-0.381653001088991	-0.0852119685356237	0.608293719460382	0.306808162242602	-0.427382097115248	-0.363626339291071	0.325827352157536	-0.499159882608848	0.672718607678857	-0.114289180734652	-0.193286016396802	0.738355317163366
S100A4	S100A4	magenta	magenta	-0.471096989957225	-0.10255183631865	0.645919082560852	0.359338196756798	-0.46067659107164	-0.394048757212616	0.232476364079609	-0.584096479405972	0.654703198001924	-0.193240575530873	-0.137614331858289	0.773993535896512
CHTOP	CHTOP	grey	grey	0.0294833562638626	0.0947588203232542	0.0589901176377129	0.0393987991142185	0.0140091388247587	0.0646594257304879	0.0230755924871655	0.0122339156824737	0.0411320011009799	0.0202161134283877	0.0371197134202213	0.0464303726485362
SNAPIN	SNAPIN	grey	grey	-0.0600425289570636	0.0966550108914157	0.154982832941393	0.134281881890913	-0.0323574208140038	0.0020951939864054	0.00566668226124999	-0.0815557154875251	0.123009928063672	-0.0413699495172716	0.0519418097709611	0.150340630014785
ILF2	ILF2	grey	grey	-0.0398022266330018	0.154893932784833	0.163273864069922	0.162994160397724	0.05288834883052	0.0438508000856227	-0.053255008317847	-0.0157991319638993	0.0681145874772322	-0.0462691433392371	0.118312104719182	0.120475019102414
INTS3	INTS3	grey	grey	0.0409777049648606	0.0481291719624392	0.0166017449259696	0.0094906741967774	-0.00535850190594804	0.0450676815267285	0.0379557337624189	0.00658038910483307	0.0321723478029255	-0.000641838070707887	-0.00454294394583878	0.0202157090483277
SLC27A3	SLC27A3	black	black	-0.0418380302800102	0.0695853618391566	0.0754796146363467	0.145049746761367	0.0665291712366519	0.0117718781541261	-0.0962868047612907	0.00686120444191348	0.00501121885738023	-0.0381582408730048	0.119999429209076	0.0494040477979428
GATAD2B	GATAD2B	grey	grey	0.237321130119896	0.218000579664229	-0.0838089576832431	0.0157105347956344	0.231111041849351	0.273551249209806	-0.0789931261299267	0.256524408625409	-0.135733007970678	0.0755432720780113	0.135123585690899	-0.145778888745045
DENND4B	DENND4B	grey	grey	0.0709085908272779	0.0750874566127703	-0.0119959047755949	0.00575795961320485	0.0540483183228673	0.0800487804160686	0.00808085899344959	0.0641928040027192	-0.0124275228117429	0.0405178114447535	0.0344694248787584	-0.0183981205287077
CRTC2	CRTC2	grey	grey	-0.0145841115044616	0.0457141659388915	0.0584376955448333	0.0721966746625729	0.0106685071114674	0.0159657658471109	-0.0185572499621181	-0.017038693580921	0.0397090647834696	-0.0185650743110928	0.0408471819196356	0.049786884643854
SLC39A1	SLC39A1	black	black	-0.0360479778675354	0.124942546701239	0.123888375095397	0.162719973384409	0.0421329488280709	0.0385506223758072	-0.058750457682924	-0.0181405067411406	0.0514791080399822	-0.0319150243755594	0.12369307453891	0.0943438880245527
JTB	JTB	yellow	yellow	-0.175432679333687	0.0836772477188453	0.299490213873808	0.251408532571518	-0.0641984492762002	-0.0882757185568568	-0.0180373518789302	-0.159160226400302	0.216534456591051	-0.127594954053145	0.0794170761231614	0.281273321978334
RAB13	RAB13	black	black	-0.0763290460374186	0.162583888479162	0.229805674092285	0.209969654247078	-0.0136940838578245	0.0512756585969122	-0.052793488583952	-0.100686238645681	0.155119210841426	-0.140866767820418	0.0954272834438898	0.193016035855506
RPS27	RPS27	yellow	yellow	-0.163408763836418	0.432032480898946	0.713284450585274	0.589990047319601	0.0804842190825374	0.0192176535128925	0.00881987644633267	-0.102053072052856	0.436047971030236	-0.0827149172094486	0.307561294111596	0.567978357582043
TPM3	TPM3	grey	grey	0.0221499350247142	0.174636602932444	0.23771082970608	0.128903988469607	-0.0707292135482975	0.0506623549551281	0.178724573486546	-0.066137302093696	0.242633135068863	-0.0520464260597879	-0.00219999891363644	0.245770179121126
C1orf43	C1orf43	grey	grey	-0.0517552496501105	0.166909035992071	0.224453110126067	0.192353758319757	-0.0185672756544013	0.029301741798219	0.011570003266364	-0.0771870779931799	0.186313186164728	-0.0534273283126629	0.0698770399777297	0.202115713501074
UBAP2L	UBAP2L	grey	grey	0.0980786707128174	0.139796630895843	0.0167687704427649	0.0320725980623828	0.0839936081390972	0.124193693697399	-0.0127609275965803	0.0871067583624988	-0.0121597049145694	0.0345410861844006	0.0657353743810086	-0.0151131847349952
HAX1	HAX1	grey	grey	-0.0562318704774101	0.0956038966151551	0.144627582709528	0.126471955528341	-0.0121930119792246	0.0073731885746042	-0.00604585562139496	-0.0563531619328836	0.102133970868891	-0.0289053643673778	0.0620324601687997	0.135088984375819
IL6R-AS1	IL6R-AS1	grey	grey	0.0407389656576745	0.0476256879353072	-0.0461487822696324	0.0306098311747429	0.130331571102132	0.0199122743551286	-0.0464494042404966	0.120570280947273	-0.0632621643394687	0.0835322949866823	0.073531312052713	-0.0654662632336351
IL6R	IL6R	grey	grey	0.143664886451429	0.055596724139051	-0.170431911756948	-0.0240247311623642	0.272873461327072	0.0616517048848584	-0.0726516322586107	0.303468321745733	-0.181814953558628	0.140832140887415	0.102847978561054	-0.210698036117134
UBE2Q1	UBE2Q1	grey	grey	0.0160857372314175	0.103704900040762	0.0948237694759491	0.0925434945399239	0.0265798723116871	0.0424681192212864	0.0191761688861793	0.013570515043679	0.0754687471468751	-0.024882088806629	0.0471072606340309	0.0791284206622215
ADAR	ADAR	blue	blue	0.0829682458889008	0.111111857819039	-0.0179591551436429	0.0476696505101684	0.118719934567285	0.125554808702022	-0.0510270916925162	0.115252953785561	-0.0579259219709818	0.0116552810477333	0.109776984691585	-0.054582105479639
PMVK	PMVK	yellow	yellow	-0.065747062132322	0.121472351972281	0.154625534812811	0.164646625048359	0.0256329045223861	0.0282112447419183	-0.0727445732111899	-0.0534103734708071	0.0506561557551636	-0.0446840277250013	0.131160638160062	0.125441352213754
PBXIP1	PBXIP1	grey	grey	0.0197997059949229	0.0359902077319368	0.0261780750710221	0.0342200683040234	0.00543652492308835	0.0179759492079069	0.0231366731507365	0.00745169871101353	0.0283476233647624	0.012046406440813	0.007016787068549	0.0241964670843273
SHC1	SHC1	grey	grey	0.0243475497554152	0.0804109078968329	0.0385257970265052	0.0519395544239579	0.0457738054115798	0.0509912701020367	-0.0167928592663538	0.033790088354625	0.00548209306244696	-0.00305153722271869	0.0538783698386636	0.0170698475733959
FLAD1	FLAD1	grey	grey	-0.0291729556811116	0.0451251471381906	0.0735261824425422	0.0632483386725941	-0.0170029289842716	0.00473102408506066	-0.00746657882204028	-0.03851095843989	0.0453590040240091	-0.0229388931098924	0.0293345496021226	0.0635891160280927
ZBTB7B	ZBTB7B	grey	grey	0.0324616679849047	0.0637685290930765	0.0720542488878646	0.0487297886554685	-0.0361877893576013	0.0338037367723949	0.0870746878284406	-0.0303721735787663	0.113489166978283	0.0108936479671106	-0.0250783031730529	0.0890967457633836
ADAM15	ADAM15	grey	grey	-0.00384276950602861	0.136461802907022	0.10501029580357	0.105145749482703	0.0782169223092285	0.0599475431612374	-0.0427190258344773	0.0283041109788963	0.0266999129314781	-0.015989005053133	0.109697798673915	0.0684344001565499
SLC50A1	SLC50A1	grey	grey	0.00307130080438818	0.108067156348403	0.0578777735177138	0.106339570854482	0.0810217958031933	0.0482003647854044	-0.0659189569663427	0.0328989273288053	-0.00620442196012708	0.0288364388455939	0.116892994692787	0.0251932878504819
DPM3	DPM3	grey	grey	-0.00887223296618503	0.123400662899286	0.129760903346588	0.104060956512446	0.00699607902110705	0.0448127784650764	0.0141144356421305	-0.0264774472093361	0.103737279839409	-0.00266601058890393	0.0482088124410978	0.11828257707987
KRTCAP2	KRTCAP2	grey	grey	-0.105444161287961	0.0970494955455656	0.239293643437082	0.183700779571088	-0.046623679946672	-0.0313455171867862	0.0117790849298079	-0.117886665206884	0.184413980420402	-0.0514861858030579	0.0559323343795407	0.234871737778977
THBS3	THBS3	grey	grey	0.0417525668232297	0.00164789331094937	-0.0328779585608832	-0.038574452296701	-0.00528999680449563	0.00920092233808669	0.0381167579089764	0.0242552201736741	0.0017994846306706	0.0759065455219176	-0.0358221950903234	-0.0247057679803124
MTX1	MTX1	greenyellow	greenyellow	-0.047048641065571	0.0114926580424411	0.134462817165331	0.0206856091394257	-0.150562452038461	-0.0437907559487339	0.142949555469817	-0.141746322480125	0.232430585877797	-0.00185147074412652	-0.106766874870377	0.175156540228642
GBA	GBA	grey	grey	0.0117396166179187	0.0481882416534848	0.0751429170544563	0.019838907813777	-0.0602264882768506	0.0114897424395565	0.0932430105697048	-0.0446720641630164	0.104673010777485	-0.000116568838829815	-0.0402916578732353	0.0932636542614382
FAM189B	FAM189B	grey	grey	0.00641191262796922	0.0443533831362387	0.0480907807132705	0.0384024505485877	0.00936477481084855	0.0143014286882372	0.0221649075841257	0.000263254305658711	0.0409891663655364	-0.0122209186626131	0.00836075533490957	0.0417712121230188
SCAMP3	SCAMP3	grey	grey	-0.000950169633463905	0.0890647371225973	0.0736907297017871	0.0714206419862926	0.0206325840646704	0.0488204748226758	-0.00960537204829059	-0.00829427913056952	0.0456110785708815	-0.00938718785224638	0.0525150109711991	0.0627998738932344
CLK2	CLK2	grey	grey	0.040782812729283	0.046201284273314	0.0112375066079554	0.0149406872692425	0.00820166417890028	0.0573547929836857	-0.0063489906412052	0.0154104786636652	0.00131820643666052	0.00701733525268272	0.022537734091179	0.000457414137466922
FDPS	FDPS	grey	grey	-0.0233168762345743	0.128786679934196	0.167647400720642	0.125851614861124	-0.014013653491065	0.0448826914821716	0.00608001536558253	-0.0557502551107665	0.128987055207644	-0.05173158538326	0.0585758418169186	0.15830873105023
RUSC1	RUSC1	grey	grey	-0.0158742635064488	0.0442431736044032	0.0524547909073537	0.0546823429508973	0.0143724467651825	0.00405495177388217	-0.00331962919093008	-0.000716104092673671	0.0339584963645012	-0.00761902322777772	0.0218956469193665	0.0444598437366176
ASH1L	ASH1L	blue	blue	0.315603029646544	0.190735210746247	-0.135161774734464	-0.0735310280895649	0.170682101587128	0.328990488363227	0.00259964671554807	0.254800564653887	-0.133600967357158	0.0821887333661555	0.0536587141553217	-0.175457050918824
AL353807.5	AL353807.5	grey	grey	0.0186587206900148	0.088060533535885	0.0372636800468594	0.0718398215128175	0.0739969622908071	0.0601490683586784	-0.0423401777409451	0.046973325156112	-0.0070007493071212	0.00197936286028525	0.0886545181538242	0.0169259506874619
YY1AP1	YY1AP1	blue	blue	0.111651545058669	0.103432844557151	-0.0145858217073832	0.0242988156607534	0.058814590456433	0.142308746739067	-0.0261428247308651	0.0831233257177523	-0.0261364953262722	-0.00747649950780662	0.0491048881796086	-0.034805303826606
DAP3	DAP3	grey	grey	0.0101682197994182	0.156729596412978	0.123154754262739	0.134515733161561	0.0480480111697765	0.0859252557148373	-0.0339679146040396	0.0037436872533288	0.0566264334478547	-0.0418835057301117	0.107146748632119	0.0841221117491385
GON4L	GON4L	blue	blue	0.128095935119009	0.105260535132377	-0.0335845208240198	0.00233392344194831	0.072315244470867	0.157822107090923	-0.0229120159811531	0.102404927140814	-0.0480886456369062	0.00894258328311351	0.0453644681604058	-0.0526562326256273
SYT11	SYT11	grey	grey	0.0509141684863748	0.12406106178874	0.0731729086260609	0.0646839560376026	0.0345461392763203	0.0879084087012428	0.0141513142998667	0.0303229825889952	0.0534190570078376	-0.0223889026354247	0.0415136474644817	0.0496351023435259
RIT1	RIT1	grey	grey	0.126577610369437	0.129873592567762	0.0234286260361696	0.0215348962971623	0.057184219671188	0.10897005793695	0.0646440002473318	0.100803766926249	0.0472006808597489	0.05976943226824	0.0107324623700395	0.0155633186691856
KHDC4	KHDC4	grey	grey	0.0916251416953	0.0585184861977256	-0.0557086432128265	-0.0139429609969697	0.053707739242416	0.0966284000595748	-0.0310149489750904	0.076208671085643	-0.0711592201712022	0.0408427706379982	0.0358500163742615	-0.0696035581971117
ARHGEF2	ARHGEF2	grey	grey	0.0937892120557298	0.120849208458016	0.0156674581895094	0.0588290685121106	0.0722455980452923	0.126267211553406	-0.026000072168097	0.0770721500611316	-0.00146675262280252	0.0204957847940624	0.0695980594197982	-0.0075305520223746
SSR2	SSR2	grey	grey	-0.0908482469353602	0.201592610897406	0.320551855865026	0.248819814843099	-0.038587959755844	0.0127594676823265	0.036312981672937	-0.122165359134789	0.256616717227543	-0.0744542022260363	0.0953781396779112	0.298352913265014
UBQLN4	UBQLN4	grey	grey	0.00270152872927779	0.0671510265262929	0.0380256448831503	0.0645642968343256	0.0498541921830895	0.0354333773727037	-0.0429383137513287	0.026070311777485	-0.00672581645334656	-0.0182683797952449	0.0676498172098508	0.0157730981188785
LAMTOR2	LAMTOR2	yellow	yellow	-0.135553986142971	0.155020279786334	0.327173875614235	0.246014894034638	-0.0696356775516477	-0.0331833763661075	0.0326815402432982	-0.160721999891626	0.261963877216784	-0.0810819058422703	0.0758419226986446	0.320582133906766
LMNA	LMNA	green	green	0.0883908643828863	0.363849416872859	-0.00591823313626143	0.206138622579017	0.585490052545116	0.2504774917523	-0.383375655998787	0.397328950847506	-0.282652334247943	0.0332416483445311	0.474904183362024	-0.168210671133763
SEMA4A	SEMA4A	grey	grey	0.0543943289772572	0.15406290885088	0.0676396924947567	0.0817661028784703	0.124168561539868	0.0676664317066041	0.0223019643136355	0.09215210401281	0.0414517294083398	0.0342692922822358	0.0954291567290929	0.0385848315503669
SLC25A44	SLC25A44	grey	grey	0.0468320423404557	0.0676965872195118	0.0148977871761198	0.0184632690600679	0.0259710310657241	0.0741779297368398	-0.00917037651204079	0.0323257319716996	-0.00497166953263549	-0.0148162801837293	0.0318231022134235	-0.000443401880868771
PMF1	PMF1	grey	grey	0.0189637451898967	0.107927208374868	0.0954442094072832	0.0886790004984005	0.0288487622224233	0.0657876215730753	-0.00974763313900888	0.00990021518482832	0.0593563233937943	-0.02577922018277	0.0598964308441798	0.0688047865063885
SMG5	SMG5	grey	grey	0.0675991383621069	0.0751657122999585	-0.0104728408812878	0.0147797389761799	0.0611592634338376	0.0829399523894608	-0.0135408189413455	0.0665411716007663	-0.0252454361678524	0.0182203783540349	0.0442252971385344	-0.0234478428556344
GLMP	GLMP	grey	grey	0.0161506550293036	0.0729351559650745	0.0552946971065209	0.102838551751378	0.0920085823133383	0.00403497494371412	0.000342424610012023	0.0715141337304954	0.0270109370295866	0.00784390050975435	0.0724596257603538	0.0284648545401245
CCT3	CCT3	grey	grey	-0.0160195071377534	0.217072718783622	0.19528208475218	0.177628011647408	0.0641204981095165	0.0876818476171245	-0.034798969230056	-0.00931536339128976	0.0947512624606607	-0.0425321981505272	0.141979086502182	0.146499404878065
MEF2D	MEF2D	green	green	0.161997906227195	0.207215175796198	-0.0790228530067352	0.087026698092076	0.393138259494183	0.18478493021734	-0.181409361635412	0.349442894778093	-0.189048331875162	-0.000411061567549315	0.223538819981629	-0.168232638190552
NAXE	NAXE	grey	grey	-0.0505930522583212	0.0925325491240716	0.133753329504753	0.12157412736766	0.0293976707281062	0.00584517005236862	-0.0238855374530073	-0.0246540497000812	0.069860865663009	-0.063902929856869	0.083333355090585	0.105982890421846
GPATCH4	GPATCH4	grey	grey	-0.00517258831385369	0.12306769774824	0.0790280983261382	0.0735477651623863	0.0342930971100257	0.0766955346898192	-0.0473976311375886	-0.00471200506435755	0.004204958078792	-0.0257228956251734	0.0895355625880259	0.0561923273710327
ISG20L2	ISG20L2	grey	grey	0.0270271560716248	0.0736435858150652	0.0219005848219135	0.0458250301404452	0.056881681716674	0.0515814719165338	-0.0304812296444459	0.0401533692371153	-0.0155464554075723	0.00245548698254392	0.0618621485955062	-9.4766857869682e-05
RRNAD1	RRNAD1	grey	grey	0.0332602127492894	0.068278025353288	0.0340230529443243	0.0277919159226198	0.0120878667162393	0.0471524533815036	0.0276125577674698	0.0137464191246601	0.0404737516559069	0.0280096879958219	0.0175493716770776	0.0291662911762572
MRPL24	MRPL24	grey	grey	-0.0394729334422861	0.109932290938439	0.112532426737731	0.100966881731896	0.042676885618288	0.0308911242873573	-0.0444055161033189	-0.0117954154050545	0.0276565076093865	-0.0300424985919463	0.0977631039023156	0.080647476704448
HDGF	HDGF	grey	grey	-0.0104661920586729	0.15922463077574	0.134649935273187	0.142661805644456	0.0595650627326027	0.0666855476275117	-0.0285387741868065	0.00386996510398887	0.0790006818651268	-0.0418903911045165	0.105017481024117	0.102620463293039
PRCC	PRCC	grey	grey	0.0631512482829865	0.102123184404268	0.0583491521394925	0.0444261360094405	0.0123109334207942	0.0809198847241583	0.0312704513891934	0.0237632411596968	0.0518502050332033	-0.00210565683438966	0.0139944963342152	0.0423361237257421
ARHGEF11	ARHGEF11	turquoise	turquoise	0.157897325437279	0.10992152985956	-0.0401081568953657	-0.0090648661606574	0.0616406721930897	0.168029396351576	0.00821862874133601	0.0993485449443425	-0.0253530210095616	0.0320126704633717	0.0281847575891738	-0.0538562291298665
ETV3	ETV3	green	green	0.0834320343000436	0.143731813648185	-0.0948051225980393	0.0789970774062207	0.389617275393211	0.101332849062852	-0.198842828713647	0.305542441534079	-0.202232602922405	0.0474787613917182	0.241263086627226	-0.17250406533225
CD1D	CD1D	grey	grey	-0.00239335745428351	0.113415817115653	0.112786888131324	0.120114743014194	0.0167974493865643	0.0506779984131582	-0.00988026944539915	-0.0126024570188414	0.0687575518117677	-0.0282657447745695	0.0848094041297044	0.0887049700469683
MNDA	MNDA	greenyellow	greenyellow	-0.0841073573717175	0.0414272546526908	0.399130909388788	0.125920460678026	-0.385355485025205	-0.135927901005441	0.465925674762603	-0.323196620187247	0.641849126961247	-0.00524982131829276	-0.283478140126472	0.519325498599512
IFI16	IFI16	grey	grey	0.0507633175568076	0.177989201770766	0.147838211378237	0.132897142689878	-0.0191836979584992	0.111038150574789	0.0606330792166673	-0.0232146242939505	0.139842278631541	0.0192814971653674	0.0528639498445795	0.14020292142318
DUSP23	DUSP23	grey	grey	-0.117029955662125	0.0884043820061664	0.189889723861052	0.192922252285856	0.00334153746034841	-0.0323198133727041	-0.0606961912977754	-0.0864065246789055	0.109882181209414	-0.0564569340162021	0.113017133861926	0.167611048804892
CFAP45	CFAP45	grey	grey	0.0561320162226882	0.0330249884493748	-0.0215865723037258	-0.00301778234376402	0.0425011582237046	0.0390652184665548	-0.00786299083190486	0.0637505931788166	-0.0202812489683977	0.0558517890346504	0.00942202276409046	-0.033533943750714
TAGLN2	TAGLN2	grey	grey	-0.114103365336234	-0.000466094450724026	0.0954179291790584	0.234683120618248	0.0792638689241957	-0.0834374810567313	-0.167910417010034	0.00211523447077698	0.0434100964523358	-0.0237849718873552	0.113718388613189	0.0678660057703066
PIGM	PIGM	grey	grey	0.0158492651702451	0.0449299346338003	0.0309101245550187	0.0336186772045907	-0.00109323362502041	0.0341972355766925	-0.00336590690932244	-0.00345268647104845	0.0173761230018816	-0.0133073880803322	0.0188517379599858	0.0237603250646594
IGSF8	IGSF8	grey	grey	0.0153696163965265	0.0717300130426329	0.0446887835582958	0.0596852420651988	0.0428525045522966	0.0350281818458345	-0.0132086391360835	0.0278590536166348	0.00887634209516991	-0.00179207897850918	0.0554640574978102	0.0272525921256181
PEA15	PEA15	pink	pink	-0.0752220999169461	0.18447021373037	0.110751345424358	0.274905700183578	0.228999271765787	0.0721077863319985	-0.281455668168861	0.0812796423527661	-0.109797118286092	-0.0502421823325795	0.374800292124575	0.0163769337007306
DCAF8	DCAF8	grey	grey	0.106009505379824	0.0994460786165934	-0.00268995541940049	0.0143993599575572	0.0444672653491132	0.119187106131595	0.0137463191400493	0.0662707955373543	-0.0033574278948089	0.030643664455095	0.0280189805986133	-0.0189786549303818
PEX19	PEX19	grey	grey	-0.0149602802795554	0.0550225639526241	0.0858622452242851	0.0462527761054701	-0.0292832275222185	0.00219252174174703	0.0536012416159567	-0.0389899880732654	0.0967394559431032	-0.0196403113059064	-0.00444486135162541	0.0869721161377355
COPA	COPA	grey	grey	0.183065994556591	0.1349839545542	-0.0493978918645436	-0.0166717725952313	0.100787613217061	0.175738323064837	0.0252774995387992	0.154243878709872	-0.041540253242514	0.0051546563877968	0.033470742633747	-0.0748642850165265
NCSTN	NCSTN	grey	grey	0.0477408866872274	0.11681027247748	0.0899970903773573	0.07591169453994	0.0245210726098388	0.0611625494848021	0.0611072771120902	0.0261384343179611	0.0899724639570648	-0.0150914835075994	0.0220208625694563	0.076582326842807
CD84	CD84	grey	grey	0.0652015091253858	0.130000623293489	0.0533922173250807	0.0989412977874599	0.0526399384461933	0.0997044514544583	6.94240597100863e-05	0.0386694862166921	0.0405984166026984	-0.0123170645952937	0.0766342902446836	0.0425868286735081
CD48	CD48	black	black	-0.129684718609334	0.232500612900754	0.424507143230166	0.400975203936104	-0.0285865186006538	-0.0204748397557287	0.0461586372733234	-0.141887252429254	0.354827864336818	-0.108404782808811	0.132307880648909	0.369418080591708
SLAMF7	SLAMF7	grey	grey	0.027546940258108	0.0985732945829223	0.032559672346709	0.0891603609032943	0.0575676868312357	0.0684949416240091	-0.0415901736672029	0.0317935729209157	-0.00833551696448687	0.0594145156783873	0.105774005408584	0.011459218879961
CD244	CD244	grey	grey	-0.000635663660888859	0.0585304982381703	0.0387939276719175	0.0713833152474443	0.0390837693231214	0.0383769270505122	-0.0468619735320854	0.0120392757532473	0.00176283530511515	0.00588685821635563	0.0823727834210964	0.0189835285177257
F11R	F11R	grey	grey	-0.00163104091043415	0.0141704242044247	0.0532037273877659	0.0469987028695516	-0.0431701416287953	-0.00439268535072769	0.050373194733032	-0.0357639770238998	0.0749311268898827	-0.0196832640804943	-0.011503398153826	0.0617241190799282
TSTD1	TSTD1	grey	grey	-0.0453946286208401	0.0377234007935932	0.0756695339007865	0.0772242730550983	0.00863108336077492	-0.0129298158693368	-0.0172796302752952	-0.0285050640665846	0.0406878474975495	-0.0290557354475238	0.0596898665631517	0.0695060439337753
USF1	USF1	grey	grey	0.0451223451914589	0.0250512557029362	-0.00449701566710977	-0.0137499006590277	-0.0229962503794454	0.0449571526133062	0.0403078066687234	-0.00111390786271407	0.020918738439179	0.0337608128870804	-0.021171589021193	0.00278182254238083
ARHGAP30	ARHGAP30	grey	grey	0.0265318275277493	0.0995544541593846	0.109697378214102	0.0795857296371839	-0.0560456363266977	0.0417160641731539	0.101261168152916	-0.0507625813453162	0.143985883371322	-0.0324758405062741	-0.0119363662821215	0.123204632762695
PFDN2	PFDN2	black	black	-0.0512311821648964	0.148654232651667	0.144699263969185	0.190636723476154	0.0796542902742715	0.0541180782235306	-0.0996830244256823	0.00458196796854799	0.0355144760762894	-0.0308133205485459	0.161931806253947	0.109656792668387
NIT1	NIT1	grey	grey	-0.0167793621625205	0.0544512416215308	0.0848476821487059	0.0702224311557793	-0.0230269885799392	0.00416785420211307	0.0339603870096276	-0.0409034309223012	0.0933508659159901	-0.0126553016409209	0.00769983455753033	0.0883679788680869
DEDD	DEDD	grey	grey	0.0335580998600837	0.0735632404034413	0.0416052585126253	0.0541959727138735	0.0252496683822943	0.0556487988421843	0.0039451601413932	0.0206423748200481	0.0330918725308448	-0.00075444276439294	0.0351057947613337	0.0287717551601469
UFC1	UFC1	grey	grey	-0.0965265142492538	0.15172855788273	0.282882430891589	0.209669568883204	-0.052817173793349	-0.00785622730529555	0.0371266121976113	-0.124278054178991	0.221826034116889	-0.0616354015436372	0.071672364148526	0.262363388744179
PPOX	PPOX	grey	grey	0.0142755447094395	0.0270213031244117	0.00069882122531283	0.0156967017752686	0.0214753889874833	0.0212648640050928	-0.0108407277912678	0.0169510554829953	-0.00693871037093322	0.0326628997417945	0.0192178427884217	-0.00481737053970136
B4GALT3	B4GALT3	grey	grey	-0.0272082128664454	0.030697662585366	0.0590918274758945	0.0438629885823591	-0.00195700345421826	-0.00472947557638815	0.00263370143739061	-0.0223976534074895	0.0419393181181642	-0.0157787983943458	0.0122602228290242	0.0519453040996976
NDUFS2	NDUFS2	grey	grey	-0.0347718316613377	0.116806173134901	0.189788401938622	0.136713899845354	-0.0537584583568477	0.0156321747362655	0.0552639040600839	-0.0834862749438548	0.171510291967021	-0.055615524933893	0.0243168807196124	0.18371909581749
FCER1G	FCER1G	yellow	yellow	-0.209262624452102	0.243014037622753	0.478967372308589	0.495349388949101	0.0339133581502952	-0.0872866677087446	-0.0281629609082239	-0.13187031317929	0.328524967304123	-0.0226459213423527	0.244562644236205	0.448515093080714
TOMM40L	TOMM40L	grey	grey	0.0480778498747229	0.0375695465758453	-0.0160597469850003	0.0189983911693966	0.061290091404028	0.031358901830373	-0.00113196358607699	0.0619709494281666	-0.0174353079680002	0.0419452130483011	0.0358684679549407	-0.0200036038511974
SDHC	SDHC	grey	grey	0.00707290927955323	0.139896499462973	0.163877776136423	0.110161338708014	-0.0238582309606706	0.0524720068836618	0.0745476143456939	-0.0409652103023954	0.149947422094645	-0.031503121005966	0.0279933238891928	0.153075545591534
FCGR2A	FCGR2A	black	black	-0.0405151859417141	0.14506502750187	0.148808709707318	0.316078304179637	0.115429539571746	0.0235202548840543	-0.11096344738727	0.0363665068135226	0.0611292264103038	-0.0260326550061414	0.209441063247683	0.106344474443948
HSPA6	HSPA6	grey	grey	-0.0650292673380217	-0.0322543328755737	0.0379994492696162	0.0715393747033428	-0.0407172486809796	-0.0488653783634264	-0.0299429277018936	-0.0695305614504671	0.026943640341868	-0.0263019348593548	0.0264676394093719	0.0497222657865755
FCGR3A	FCGR3A	pink	pink	-0.102645547498633	0.188446093608766	0.150492158258785	0.313161669710974	0.17055896748541	0.0826197247324492	-0.300826900918566	-6.49267974371857e-05	-0.139594622928381	-0.112015591348852	0.42206028446935	0.0587679217425109
FCGR2B	FCGR2B	grey	grey	-0.0706516313761307	0.0708565710321121	0.0403210684196163	0.141712433865771	0.156037837277128	0.0168490851185897	-0.200054075574562	0.0550089837835393	-0.109648948893034	-0.0417320307459607	0.228209212812758	-0.0173221915106013
DUSP12	DUSP12	grey	grey	-0.0215065553623127	0.068493487782474	0.0744806236632166	0.0722272225193266	0.0185070188063381	0.0240964315847281	-0.016020310498643	-0.0145074384577582	0.0399842213791678	-0.0287493745136909	0.051054505642722	0.0569305971226976
ATF6	ATF6	grey	grey	0.200696816451734	0.189296341317723	-0.034208588021653	0.0373421176519258	0.137047231702331	0.243321442268331	-0.0490895710877344	0.164402807074921	-0.0713672053332208	0.00680708215016898	0.105790235005672	-0.0703808464920773
UHMK1	UHMK1	grey	grey	0.0959475797343433	0.1657832973007	0.0553851684055391	0.0538116578728047	0.0614395362394054	0.143055447965727	0.0155266671927826	0.0631871130497445	0.0217131517570129	-0.0232396318819938	0.0725003350377536	0.0223192560924944
UAP1	UAP1	grey	grey	0.101345846239583	0.186859797240042	-0.0446965080166223	0.0357752949155815	0.309851643956671	0.126360357669534	-0.115753390439672	0.266124064154687	-0.149635733282463	0.0579942043223265	0.19177536896772	-0.118033998001967
MGST3	MGST3	magenta	magenta	-0.0950268025309822	0.153165955960531	0.322742653503326	0.157665306495545	-0.133148400013805	-0.0124464486023423	0.13949097391533	-0.184484831719116	0.310230539334033	-0.0772973409353442	-0.0215139310593745	0.35563011572821
ALDH9A1	ALDH9A1	grey	grey	0.0225548415929778	0.122793077410541	0.111769919300418	0.0619639244899656	-0.0202082613472183	0.0656272230449456	0.0624886750293969	-0.0314910416526571	0.10769288131955	-0.0163873504957451	0.0108757331889289	0.10275599683945
TMCO1	TMCO1	grey	grey	0.0220731214171453	0.175075574462641	0.140390530381332	0.13931385903545	0.0463218755095005	0.0950716322549818	-0.00793263796546481	0.0103455844369065	0.0801830370235056	-0.0203207360917319	0.109144801880119	0.107045019238872
UCK2	UCK2	grey	grey	0.0499958624693363	0.105251702973965	0.0310823714620477	0.00881776623222065	0.0411175202414779	0.0900328858344521	0.00492752925507693	0.0396065422632135	0.00366999677407962	0.0103996721821123	0.04006984207153	0.0102371574311816
POGK	POGK	grey	grey	0.0294985740582497	0.0911786616413272	0.0373328739422803	0.0595713103400423	0.0388537528221947	0.073542778939786	-0.0244255314769604	0.0189098488114032	0.00410694664510929	-0.024693712550094	0.0694395430939066	0.0190653893909902
POU2F1	POU2F1	blue	blue	0.211253661368051	0.144532563473559	-0.104487355996167	-0.0244889230665845	0.160070172339164	0.225969478791008	-0.0390774390381635	0.210663204287511	-0.126038906641298	0.0757291252895095	0.0775588560880008	-0.14099444099794
CREG1	CREG1	grey	grey	0.0819197965569598	0.241724479173552	0.237803598533138	0.106979598257229	-0.0502491083620416	0.105925085791539	0.207039464603267	-0.0299240679376631	0.281653176149331	0.0171142151108049	-0.0371473128179613	0.228021839409349
RCSD1	RCSD1	grey	grey	0.0929094351690238	0.151286029659234	0.135565844857551	0.0746637690345157	-0.0515168134872783	0.118535989909624	0.126915441554867	-0.0259326588050058	0.156654485989027	-0.0042480760481028	-0.009612194719838	0.125265329274582
MPZL1	MPZL1	grey	grey	0.0727199248510888	0.156769914806546	0.0788867034876882	0.0857725408115257	0.0458455998785188	0.120655600667538	-0.00302466699198345	0.0358462994438324	0.053404874006178	0.000215399081479077	0.0621779680574197	0.0507475858497194
MPC2	MPC2	grey	grey	0.0240674201568184	0.126310139773728	0.113264935853241	0.0980842546731345	0.0178925777206456	0.0504864249852795	0.0204576266846717	0.00912484158941841	0.0870799240323848	0.0201529235664108	0.043148968045122	0.087589688744378
DCAF6	DCAF6	grey	grey	0.135749539328243	0.105941464735297	-0.014200574182634	-0.00124419417549532	0.0405357506040908	0.150786049465871	0.0202671606323642	0.0731451567134239	-0.0107906126623965	0.0146326437970348	0.0172060339148886	-0.0284987406996305
TIPRL	TIPRL	grey	grey	-0.0168471517808621	0.117745512243959	0.130195019207999	0.102601951302706	-0.00618545895719271	0.0414378413110341	0.0156140103431175	-0.0405382743073655	0.0979584601057886	-0.00891706570272922	0.0459140106287312	0.114968997139566
SFT2D2	SFT2D2	grey	grey	0.121629053341781	0.246062875882749	0.0795306689312236	0.108939161038781	0.12167931959722	0.216137705024345	-0.0479664326215979	0.0932523463663521	-0.000502870622265237	-0.0209457776058906	0.152108494188753	0.016513484144112
ATP1B1	ATP1B1	grey	grey	0.0078053187177459	0.107444989570276	0.0069502155576386	0.0739754500887287	0.184592973216556	0.0543327679533664	-0.113961131096009	0.118043705463084	-0.0850618921594862	0.0159956059788772	0.165295526821809	-0.0452421562722247
NME7	NME7	grey	grey	0.050792610139617	0.0766347186073986	-0.015932294114986	0.0154455508586136	0.071843910775652	0.0861679691247245	-0.0591569429024115	0.0681024842076769	-0.0571762585887992	0.0204679161987803	0.0637833125911396	-0.0404019601029195
BLZF1	BLZF1	grey	grey	0.081395389172827	0.056168581514227	-0.0188528406581158	-0.0025682012094647	0.0287089836341555	0.0782766891914068	0.0221028609229082	0.0616120762711257	-0.0125734770591574	0.0462362065321145	0.0113486634691503	-0.0253091197752558
SLC19A2	SLC19A2	grey	grey	0.111982057149416	0.15175269613635	-0.0490056231673238	0.0265556853001181	0.210898091820357	0.132467811967637	-0.0761506732595561	0.191389111347731	-0.110438142131896	0.0658050971888135	0.134192520718003	-0.0986032861741448
F5	F5	red	red	0.155589358419389	0.0561263332873266	0.0306808131353678	-0.146091784108393	-0.148229779135395	0.0518950817573219	0.380274302854738	-0.0156457906840868	0.210549115470811	0.0716816876270316	-0.240332374934562	0.0955396869860245
SELL	SELL	red	red	0.172477372727876	0.00273196794782185	0.0326377448942389	-0.19202248834879	-0.17931954248674	-0.0231592800088954	0.536248818070266	0.000976058834613475	0.299260009789238	0.15464006327058	-0.331515355565152	0.119790195549197
SCYL3	SCYL3	grey	grey	0.0446969850607329	0.0348720061875126	0.00605170922202426	-0.00476673051913027	-0.0138556460704079	0.0485534377438959	0.0241473064213724	0.00617337911790476	0.0139219427520398	0.0348944034596304	-0.00796773934863187	0.00432197925795094
KIFAP3	KIFAP3	grey	grey	0.0653391886786836	0.0766918621423788	0.00121346226321545	0.0226962444169318	0.0564792367858481	0.0823638785936172	-0.0262011320792374	0.0602175240735414	-0.0301934967434763	-0.00336402227465186	0.0500652484609626	-0.0256373359570495
GORAB	GORAB	grey	grey	0.0561031962230571	0.0698960916948544	0.00332914730711823	0.00508508917577021	0.0263771848991465	0.0657089336007293	0.0171468875765044	0.0383851864860762	0.00103251016287254	0.0419076604766818	0.0199648720810879	0.00228800013636563
PRRC2C	PRRC2C	grey	grey	0.249277208920839	0.297292789113522	-0.01256508777464	0.0659611250708093	0.224667669668205	0.298056657008529	-0.0425829672055884	0.255097340532903	-0.0794419332412342	0.0515178619668152	0.158578124952758	-0.0824562161073424
VAMP4	VAMP4	grey	grey	0.0144730892421809	-0.000615297080619379	0.0251947128014635	0.00624696191445658	-0.0483702261409779	-0.00678854500423195	0.0607567149306418	-0.0227657455007827	0.0551349616829279	0.0178845739998776	-0.0413653928606028	0.0472712894647985
EEF1AKNMT	EEF1AKNMT	grey	grey	-0.00616479279156117	0.0195474274375747	0.0447224625134813	0.014353665280885	-0.0494366738585391	-0.00221614146377891	0.0456482806387094	-0.0469661429187057	0.0614317544654894	-0.014044752211788	-0.023771802387335	0.0551338227257024
PIGC	PIGC	grey	grey	-0.0122128581723626	0.0536594858799869	0.0768193848154102	0.0695407886228949	-0.0148578338051982	0.0116310975641095	0.0123179895903387	-0.0309139578143639	0.0635203362425336	-0.00868894924753085	0.0234361837077122	0.0752306949177384
SUCO	SUCO	turquoise	turquoise	0.260964974388797	0.133768749810659	-0.11460365571902	-0.0890515122851737	0.140070344697787	0.193400351826613	0.0746598142225613	0.242205765574056	-0.0856409238636047	0.144391863127245	0.00860297307486142	-0.136662355163998
AL645568.1	AL645568.1	turquoise	turquoise	0.0906123707471169	0.021466349156746	-0.0224767463534092	-0.0552235910425222	-0.0261031251600973	0.063549705596473	0.0795572999239755	0.0244004499455668	0.0153506524346368	0.0179909971375877	-0.0504626009860752	-0.0124120748070419
PRDX6	PRDX6	grey	grey	-0.0954347294426689	0.124877801057682	0.264182942262863	0.186402403341991	-0.0582335989210007	-0.0329165289586781	0.0669404362248028	-0.121880893198044	0.229821850471337	-0.0589960478420244	0.0363036959956887	0.256645464455268
KLHL20	KLHL20	blue	blue	0.105891285789833	0.0997705530393434	-0.0125204091368751	0.0074744864240924	0.0641429265332931	0.133664629356777	-0.011209008309492	0.0821727281871821	-0.0368814618043458	0.0213240214116831	0.0482753503076014	-0.0341004665508464
GAS5	GAS5	grey	grey	0.00395960340670253	0.256051499577852	0.257862716100974	0.219308309387582	0.0838642385402664	0.119128467036595	-0.0565724855673064	0.0103540067601219	0.118974750886748	-0.0676502763542122	0.164191939373218	0.160173872489933
ZBTB37	ZBTB37	grey	grey	0.0620190254903692	0.057253300168605	-0.00745958609804076	0.00705345261272805	0.0178476710154331	0.0755119837648532	0.0148631868465911	0.0300267840357179	-0.00335148876100833	0.0117274844015057	0.0208135550406875	-0.0125786335760726
RC3H1	RC3H1	blue	blue	0.269675023758327	0.187431692011716	-0.0925776374889343	-0.0545817463846434	0.139133018443171	0.296023585871912	-0.00574437803384338	0.21115367925474	-0.103067375882645	0.073372709910868	0.0566943673760026	-0.137646163836583
RABGAP1L	RABGAP1L	turquoise	turquoise	0.293196847118179	0.193347028517368	-0.0982122913720086	-0.0279686179594261	0.16712118182857	0.285087428429095	0.00140195873628939	0.238607076420931	-0.0984200278688153	0.106324904527442	0.0812222420403756	-0.131640359967402
Z99127.4	Z99127.4	grey	grey	0.0873283740523702	0.0281861041906665	-0.0694775912920087	-0.050634474221335	0.0393147087495447	0.0618352409056401	0.012967188522794	0.0778464665360261	-0.0555439872207568	0.136681947180959	0.000500193321390458	-0.0715744387359908
CACYBP	CACYBP	grey	grey	-0.0118022755004959	0.185145805057638	0.137486594400373	0.157905554898554	0.0807582381073779	0.0821496448264974	-0.0682723713423222	0.0156634887731073	0.0371328517067472	-0.00756435648991619	0.147554981503076	0.0957201025406415
MRPS14	MRPS14	grey	grey	-0.0365188014490824	0.0971351236619942	0.131447113341832	0.0830079345941282	-0.023917655297308	0.0249374175093901	0.0168549187625661	-0.060449418535644	0.0966410576428838	-0.0227119317019956	0.0375366770017362	0.126974886170397
KIAA0040	KIAA0040	grey	grey	0.0167987337123332	0.0537603363312856	0.0689253980917342	0.0361142791851775	-0.0437591288218444	0.0313886578636686	0.0602978099557194	-0.035867331662716	0.0928929349918185	-0.0139484534031193	-0.022783883863974	0.0759815546214611
LINC02803	LINC02803	grey	grey	0.0497023101770195	0.00674381027531252	-0.0230569110346092	-0.0321717408956596	-0.00755381615041114	0.0338430468720496	0.0346759364180511	0.0165534181650395	0.00737584548224521	0.0274112211236468	-0.0313925649566714	-0.00755746253723036
COP1	COP1	turquoise	turquoise	0.397111365633805	0.138649642358212	-0.253487135094576	-0.130778363539971	0.192067691064793	0.333900499867956	-0.0156063878441351	0.324004591867122	-0.209796892375167	0.133593376875812	0.032584648700697	-0.281065701098283
AL591043.2	AL591043.2	grey	grey	0.0576631067515139	0.0509979714027862	-0.0136419641365279	-3.26304641036062e-05	0.0269286399158002	0.0521021476922823	0.0108484060009749	0.0413393498224633	-0.00795276273652609	0.0780866851586919	0.0115219121508789	-0.0205708666440761
RASAL2	RASAL2	grey	grey	0.107914809073072	0.118056146234237	-0.0164713298230497	0.00269585723113535	0.103834596288288	0.124212545495468	-0.00229079027648989	0.112805790896316	-0.0416724292830757	0.0462445697012894	0.0562512078906148	-0.0498653433455626
RALGPS2	RALGPS2	turquoise	turquoise	0.0933781309386345	0.0245093492852094	-0.0309434745743493	-0.0274246066473777	-0.0050072021784801	0.0723986815671198	0.0304617628599054	0.0374907943484367	-0.0102334441744126	0.025695946419938	-0.0223536127471391	-0.0304737782423435
FAM20B	FAM20B	grey	grey	0.0920494886919659	0.128230037679176	0.00623314648452715	0.0346039982781944	0.0822010759437623	0.133292575251809	-0.0244760038725241	0.0831522891635336	-0.0336289649980328	0.00297061947455843	0.0753582990752758	-0.0267715240163658
TOR3A	TOR3A	grey	grey	-0.00665827450555207	0.0996337531634421	0.0818592214976689	0.0909773990293842	0.0324972184678616	0.042280605873892	-0.0245406715785866	0.000506981812807936	0.0343658848769798	0.00107330418541336	0.0791715740023654	0.0587400309782569
ABL2	ABL2	grey	grey	0.147533983659183	0.106714893804117	-0.0394651710451766	-0.0541599829974601	0.0588898240331642	0.149121729170471	0.0526484001549188	0.107974337709504	-0.0290478455864649	0.0467607415323897	-0.00325967585847873	-0.0574224346125503
SOAT1	SOAT1	turquoise	turquoise	0.206631878049865	0.120047158258445	-0.0411705733876271	-0.0575993335651355	0.0498377591622221	0.178690932211411	0.0745213340092327	0.132353306165592	-0.0268448499623163	0.0268923344837901	-0.00941750391370779	-0.062293229402723
TOR1AIP2	TOR1AIP2	grey	grey	0.0762045618547189	0.110854673306652	0.0339171920890395	0.0555255801911338	0.0453387898291687	0.0887548947897178	0.0192781943692276	0.0539686651171373	0.0256867191940304	0.00193861269403371	0.0449125232271881	0.0185052071032966
TOR1AIP1	TOR1AIP1	grey	grey	0.143251435447248	0.146008600074719	-0.010024982632349	0.00999796438490637	0.0906653067875604	0.145593411416188	0.0243912187348468	0.123971966900343	-0.0231716701785346	0.0649646718760682	0.0582578896152238	-0.0384920734470126
CEP350	CEP350	blue	blue	0.181351372397272	0.18381577873416	0.0199876202280091	0.0572887411803871	0.0729518720195875	0.234855157988612	-0.0078650159938841	0.111610125683059	-0.0105268144594689	-0.0125711739069124	0.079014118935669	-0.0207517164585345
QSOX1	QSOX1	grey	grey	0.130533064514958	0.0372268191406341	-0.118549126188526	-0.0569430442330574	0.170774301672294	0.0498996020015077	0.0289371589518971	0.220726234463303	-0.086570200748168	0.0497274330088234	0.0146278900176393	-0.128690651706264
ACBD6	ACBD6	green	green	0.0923857814613616	0.236211990597799	0.034300955243655	0.123094246346239	0.223679113218077	0.207000560280746	-0.156080105090416	0.147779138158313	-0.101908884825494	-0.0028026640926227	0.228206090935915	-0.0468887643800592
XPR1	XPR1	grey	grey	0.226719408389492	0.172045701939174	-0.118756164210141	0.00477380057145705	0.236702907370237	0.241526802088041	-0.107842882858865	0.279083235417943	-0.183026483769574	0.0954721850835523	0.141808433772442	-0.184594240905933
STX6	STX6	grey	grey	0.055824726991214	0.140087313603916	0.059064848818676	0.0755821012715367	0.0913550663337509	0.101967273636218	-0.0343379943060704	0.0673109508506713	0.00924099496132998	-0.0132114194307101	0.0847580212828426	0.0208815816772047
MR1	MR1	grey	grey	0.0566263702751989	0.100646294304216	0.035627948553942	0.0523783290417259	0.0363780636445174	0.08869193838933	0.000291901257273568	0.0347897497553327	0.0116095912581109	0.00317196102567728	0.057994329610797	0.0212232275954819
IER5	IER5	grey	grey	0.00751127832258487	0.19367035654094	0.0754779747017583	0.221959491839321	0.212600866690354	0.107648782221626	-0.194727690861946	0.113513395825239	-0.089035991114837	0.082665528561942	0.275655332270355	-0.00170351646367273
LINC01344	LINC01344	grey	grey	0.0921562982717006	0.0362979768261461	-0.0719299011262998	-0.0422930027330663	0.0588802642588416	0.0471873913271327	0.0346314192120028	0.0960608572252151	-0.0378668362028654	0.195473978237461	-0.00509535123209514	-0.0729421511820481
GLUL	GLUL	grey	grey	0.0537516615080134	0.0245780375013859	-0.0205759438032236	0.0902920332783387	0.05121452768907	-0.000243648665745692	0.00963601407327267	0.0669320928338891	0.0240143034677372	0.0503899646856816	0.0163299582510883	-0.00247056552652973
RNASEL	RNASEL	grey	grey	0.0409636749799013	0.0561999394963827	0.0410174679956202	0.0045813079666166	-0.0340954166699632	0.0403208540484277	0.0774410859078243	-0.0159475646989202	0.0700684117907382	0.0245429520101226	-0.0297879170768332	0.0520181978054492
NPL	NPL	grey	grey	0.0605731290689743	0.0618930340368026	0.0572259325478355	0.0799362098404734	-0.0373174648000619	0.0347898634768034	0.0904144406484796	-0.00780224942643858	0.118553554150856	0.00460382263560018	-0.0401735653300782	0.081507691763411
DHX9	DHX9	grey	grey	0.148172561533179	0.227748354615503	0.0495995194832254	0.0505157986122213	0.120448489635517	0.205336113448661	0.00551427738921982	0.128067877269549	-0.00554247185065092	0.0271471893435881	0.0930652347124589	0.00481584809289175
LAMC1	LAMC1	grey	grey	0.0682323971445253	0.0066409389652803	0.00395109179605333	-0.055519311032629	-0.0767419477330604	0.0110118200723555	0.152383444921463	-0.0162980095424051	0.0898931425859039	0.0505501676063436	-0.105255331600289	0.0373981876080662
SMG7	SMG7	turquoise	turquoise	0.192449688262364	0.126396786776131	-0.0697557412732223	-0.018583969228215	0.0931442348152599	0.19299466408684	-0.00386732173227969	0.14298314384882	-0.0674620018521969	0.0577778641492986	0.0414683320017416	-0.091115787150721
NCF2	NCF2	greenyellow	greenyellow	0.010389767209108	0.101190524649821	0.229735207031975	0.131313677401641	-0.14717522075556	-0.0129682611154599	0.249343407123333	-0.111072099410213	0.384376685246018	-0.0261591826430886	-0.100008911370569	0.2680563075685
ARPC5	ARPC5	grey	grey	-0.149862891063905	0.08894955247586	0.353916833139001	0.255654002821979	-0.167987092956322	-0.0952568908293335	0.14933022104888	-0.230119571280849	0.35341559597629	-0.172815694039	-0.00937727839552745	0.379044888852584
RGL1	RGL1	pink	pink	0.0301630807145167	0.252386624777212	0.0758625206277214	0.163642682772095	0.224171718029915	0.203549896356649	-0.211095365698673	0.104128181612212	-0.118315244162215	-0.062853238983892	0.325237007932784	-0.0167806615804027
TSEN15	TSEN15	grey	grey	0.0351412563048231	0.101067966265362	0.0550036241840774	0.0189851172899875	0.000955180024201984	0.0752351279414363	0.0240753377867256	-0.00291607648655815	0.0431022924791909	0.00213427378762194	0.0210763710634768	0.04142569209906
EDEM3	EDEM3	turquoise	turquoise	0.135284303550304	0.107153299740244	0.0262213727701439	-0.0193687102271333	-0.0272685923772943	0.136124805252959	0.116714632059156	0.0289833939129566	0.076102069981724	0.0316060968887111	-0.0433760019198151	0.0321653327323826
NIBAN1	NIBAN1	grey	grey	0.112510334302579	0.0985690452708468	0.0184981391411123	0.00829302733725498	-0.018088987669596	0.118400702813532	0.0788855748693401	0.0124049019628979	0.0619032522554919	-0.00317869717477378	-0.00803771217224247	0.0347697771930492
RNF2	RNF2	grey	grey	0.102211640174258	0.137743242883532	0.0328661025254954	0.0367841329233785	0.0478280668394191	0.146894261119522	0.00269325879916905	0.0628752452064072	0.0058472128287523	0.00223632623062514	0.054024976321864	0.00461084763298396
TRMT1L	TRMT1L	grey	grey	0.0717268248435143	0.0500817611098434	0.0173940433524061	-0.009599633810917	-0.0390014252382868	0.0717676994678937	0.0824801715196261	-0.00163670877998761	0.0528552584369714	0.0546274013767861	-0.034489197549046	0.0305801725780294
SWT1	SWT1	grey	grey	0.102113872884291	0.0513663818568388	-0.0399143783859442	-0.0310133433374273	0.0175623532097309	0.0858578203329781	0.0368640212877636	0.0556303796078788	-0.0131049239916561	0.0623276446566474	-0.0185322539552242	-0.0380955967667497
IVNS1ABP	IVNS1ABP	red	red	0.32007987005275	-0.0142819524887919	-0.306010436710193	-0.227888968768837	0.166860837486788	0.0973478306029865	0.186621040338759	0.355734386138092	-0.146386012076494	0.288430796408706	-0.114544468131199	-0.286543113234504
TPR	TPR	grey	grey	0.0820873292698039	0.224905864640084	0.108395210486415	0.133459465181955	0.0893372339867515	0.171621063678341	-0.0302404306007688	0.0641422021966982	0.0366352378552613	-0.032325270877021	0.132902075686583	0.0606592046648543
ODR4	ODR4	blue	blue	0.15611957912878	0.14424201003295	-0.0361326299171879	0.00549446116871484	0.11154718357882	0.195683955980427	-0.0304142784528444	0.145861673039142	-0.0731797116823972	0.0521283214432868	0.0791449946079679	-0.0715575538324243
PTGS2	PTGS2	grey	grey	0.128261267728105	0.0760695673783244	-0.124586898995018	0.0393458047999424	0.324783887102334	-0.0029675826413327	-0.00715967106272488	0.345831019864893	-0.130810514358695	0.145941785240129	0.119122351702439	-0.165456572798041
PLA2G4A	PLA2G4A	blue	blue	0.171765068041943	0.157493946997234	-0.0408304055186843	-0.0143661685399732	0.124092595704659	0.202905941424599	0.00857569650343899	0.149723360725522	-0.0638247305945145	0.075650952359067	0.0834249507820587	-0.0691685600823788
RGS18	RGS18	red	red	0.126465495604311	0.0160596778824732	-0.0277972896890988	-0.0878387279382902	-0.0868744457716489	0.0485909830882372	0.203420117631422	0.00979412372064894	0.0789887040965259	0.111875938808394	-0.115839382748495	0.00731680199646666
AL390957.1	AL390957.1	grey	grey	0.107254638990064	0.0385118256484881	-0.153450809159518	-0.0313878627449337	0.199389225669631	0.047761113967922	-0.0456592832000174	0.212091484138238	-0.140129630341691	0.241311750930822	0.0767122759497465	-0.170630721962631
RGS1	RGS1	grey	grey	0.0909081502116603	0.261958986347184	0.00500947940590413	0.0778860571798015	0.306410173097257	0.16948000712249	-0.134186190192933	0.223106061212758	-0.126730239696031	0.10960850673172	0.24231794185078	-0.0855392100348394
RGS2	RGS2	red	red	0.0421176305316847	-0.166345694838777	-0.127607613302183	-0.0365971355848445	0.0284790410537458	-0.167471518339296	0.155307444289358	0.119710924725513	0.026982504217311	0.236690774833301	-0.105017050252975	-0.0716292557992273
UCHL5	UCHL5	grey	grey	0.030488195408097	0.124864788294981	0.0764679887128979	0.0792591114153332	0.0513093429380052	0.0714996516584774	-0.00652772227582642	0.0307930126878608	0.0317362146164061	0.00205998810235398	0.0728731158107866	0.0578186571492584
RO60	RO60	grey	grey	0.0993189351270392	0.139514353369445	0.0250951348183636	0.0305100375482584	0.0555659615199498	0.128204238941595	0.0240629925538153	0.0691711922534986	0.0116749027628186	0.0267586096376751	0.0496824966153597	0.00172382488939399
GLRX2	GLRX2	grey	grey	0.00837128862146999	0.0779406576421367	0.0689564041333538	0.049698158928963	0.00397859325350408	0.0348543477228272	0.0341194354534033	-0.010363889425031	0.0661892793997786	0.0276390639889669	0.0177892148175337	0.0684149033821718
CDC73	CDC73	brown	brown	0.194698239158178	0.156304237181099	-0.103110357423289	0.00365249493883169	0.240590815083416	0.189802742556498	-0.0676807718879608	0.277816599695762	-0.141675645748056	0.0619252373884403	0.123179310665162	-0.154418896650302
ZBTB41	ZBTB41	grey	grey	0.0661599332190941	0.052795909559765	-0.00645635829577895	-0.00186288008208314	0.0216853170414392	0.07743558724604	0.00642595185174531	0.032211069932308	-0.0137235451585479	-0.00939299729694224	0.0173315576713025	-0.0160053987877015
DENND1B	DENND1B	brown	brown	0.222529416200632	0.175226208073774	-0.0898292820997675	-0.0279346339719968	0.213106797485483	0.22973106872448	-0.037494238144435	0.257298710757556	-0.125352471592575	0.0651231716286217	0.103003153405944	-0.141979167438221
NEK7	NEK7	turquoise	turquoise	0.270948003363924	0.124024581831403	-0.122247666209829	-0.0543939681210559	0.116123944447359	0.225273039851917	0.0315109141375477	0.192706992120137	-0.0767851626367357	0.0650261308670742	0.00253780189258506	-0.136139757211981
PTPRC	PTPRC	turquoise	turquoise	0.455086664137589	0.130270489221741	-0.243080172801394	-0.154852247001976	0.0764950229976577	0.337940212790518	0.14102415502161	0.268185977835098	-0.1289534409296	0.180013173569422	-0.0410336505942963	-0.233655668881397
AL157402.2	AL157402.2	grey	grey	0.110837914603441	0.0496766767742667	-0.0501835627063534	-0.055473979333388	0.0160921654333004	0.0792342321074331	0.0595799746639527	0.0630447490737067	-0.0171767716773018	0.14205370093373	-0.02271202336012	-0.0457074333649023
MIR181A1HG	MIR181A1HG	green	green	0.185534540694426	0.234376074606404	-0.0290186163932212	0.0773766594595801	0.265112710468272	0.29281245349035	-0.201475285677704	0.233141885669877	-0.183943123962254	-0.060006880847507	0.244026507710646	-0.129695511872699
LINC00862	LINC00862	grey	grey	0.0911103357800442	0.0235861590914656	-0.0517579802616322	-0.0471758005471104	0.0154687625828225	0.0493839806055174	0.0428049769031621	0.0552007645902868	-0.0210648171043764	0.0852385416309117	-0.0229606514422842	-0.0480527245572786
ZNF281	ZNF281	grey	grey	0.103584302020311	0.066120961704227	0.0158701447921756	-0.00216255729187624	0.00220002258639212	0.0533054400842692	0.101688818364592	0.0526464294465883	0.0601548347448559	0.054269584824406	-0.0320046965603714	0.0126471278312328
DDX59	DDX59	grey	grey	0.0659446764944281	0.0812841596656645	0.0189763079333611	0.0147551825104984	0.0222587264707894	0.0707937396282398	0.0369601161359651	0.0394230691883832	0.0317790170755041	0.021664324781229	0.0109480583690023	0.0163360216767152
DDX59-AS1	DDX59-AS1	grey	grey	0.0403523258696086	0.0375457043580703	-0.0499127886973082	-0.003020180217203	0.0870498694085303	0.0322325160551645	-0.0439338015040817	0.0903443586553678	-0.0774567116711042	0.101705274893274	0.0546694574263947	-0.0764088387656756
CAMSAP2	CAMSAP2	grey	grey	0.0429832089076108	0.135385250959414	0.0106660073198651	0.0878073566297038	0.156840834586086	0.106303967341673	-0.122967292604205	0.112801266582568	-0.0776429789451017	-0.0147271077217723	0.144129467650363	-0.0429063896424133
TMEM9	TMEM9	grey	grey	-0.00270561210164344	0.0553735032684158	0.0619378393341178	0.0342539110667484	-0.0105458829584019	0.0265095031857157	0.0141223339046402	-0.0201920803384356	0.0417920624669981	-0.0217209757071038	0.020509915162514	0.0578054643406857
CSRP1	CSRP1	grey	grey	-0.0272521993716759	0.0615685743699993	0.103610465284626	0.0803416488422607	-0.0186085624446794	-0.004210156286158	0.0497868917566097	-0.0416754088030048	0.100895213274722	-0.0256890614497838	0.0184749120156343	0.112517115248503
NAV1	NAV1	grey	grey	0.0549451816665086	0.226572967583037	0.0725805511642477	0.126604765317898	0.157030005885956	0.19146267593854	-0.142398791610549	0.085833076760948	-0.0516029773577739	-0.0591826803727302	0.212942899953259	-0.00010345921833773
IPO9	IPO9	grey	grey	0.0948377858628271	0.131273528072732	0.00811641975678273	0.0384979461395823	0.0944656484603967	0.1399211645814	-0.0413183105778705	0.0909000352907856	-0.0345623611694264	-0.00825534147419343	0.0857641336502048	-0.027655180216142
TIMM17A	TIMM17A	grey	grey	0.0486735537824192	0.14101497270188	0.0402498965756515	0.0541461129051966	0.0975206886680242	0.106707236828334	-0.0459925780705627	0.0747292745660525	-0.0244652578570165	0.011608258197299	0.0975599645539743	0.00293238647025823
RNPEP	RNPEP	grey	grey	0.0442445514787808	0.18555133658182	0.149651282712741	0.10915027874711	-1.7049490814481e-05	0.122223814110552	0.0279167128010451	-0.0180326747654499	0.11452693856538	-0.0382382245345861	0.0571742481882716	0.126805949835251
ARL8A	ARL8A	grey	grey	0.0291378423472347	0.0681914915206504	0.0691113711577086	0.0452933856900544	-0.00878315851077889	0.0373092000469904	0.0376594408029286	-0.00424284962166778	0.0641243972397743	-0.0171867583826456	0.00847884101690104	0.0645208166903393
PTPN7	PTPN7	grey	grey	0.0258652290220953	0.0540589376248996	-0.0223312445921792	0.0270036773920054	0.115980270312264	0.0477898107366133	-0.0803406702776998	0.0984887660138336	-0.0834015964622159	0.00171774039277243	0.0942331946765065	-0.0533456055547304
PPP1R12B	PPP1R12B	turquoise	turquoise	0.252009236771873	0.146771747771693	-0.0804368886039102	-0.0883342849205924	0.10221808634683	0.218500766699397	0.0738870306273888	0.184212792514902	-0.0582713544120313	0.107581784299962	-0.000478007986120963	-0.0990489370784049
KDM5B	KDM5B	grey	grey	0.101679366143195	0.0352332139579357	-0.0504940520520503	-0.0278511232497479	0.0336812334001659	0.08582831630175	0.0201771697957241	0.0773190965721635	-0.030929081516028	0.0340531074084314	-0.00211591087416685	-0.0532817065357144
RABIF	RABIF	grey	grey	0.0041723511210232	0.0522988944080349	0.0543894087368164	0.0522543992241927	0.00663710391128245	0.0112072320326887	0.0260380335439803	-0.00205033968031594	0.0530073734814326	0.00826870131922226	0.0204062019773409	0.0553936058350313
KLHL12	KLHL12	grey	grey	0.0402070890484936	0.0699897253152185	0.0409892085617666	0.0327210303495946	0.00743239970156899	0.0567972152276778	0.0279432909181949	0.00410151309270608	0.0422412452490274	-0.00575321367206174	0.0209774292915638	0.0354194224509979
ADIPOR1	ADIPOR1	grey	grey	0.0808490161831832	0.0945057427296696	0.0433182479272435	0.0713536909183715	0.0274999403174614	0.0597718468967277	0.0622795247905123	0.0531160353765484	0.0732920345150371	0.00974066194948815	0.0113436726898247	0.0439166036940346
CYB5R1	CYB5R1	grey	grey	-0.0307321516869166	0.0180626882390411	0.0907104817557889	0.0509336243030202	-0.0678863562018606	-0.0255197055204348	0.0657263302830522	-0.0697460239020354	0.106829755936374	-0.0244502539460567	-0.02518852936319	0.105708848286963
TMEM183A	TMEM183A	grey	grey	0.0013787503509807	0.0999974887361775	0.124551778417164	0.0792549341355097	-0.0203584582428954	0.0306233328726712	0.052988323505332	-0.0306622705935302	0.12009678784179	-0.0243016070674182	0.0150050511758683	0.110182619001585
LINC01353	LINC01353	grey	grey	0.0165449842505178	-0.00795147741327192	-0.0290342387336346	-0.0118148985609327	0.0130131739894606	0.00295851972840338	-0.0015620604675404	0.0240051366758426	-0.0161833603673886	0.0776265768492329	-0.00149022901859995	-0.026009843517676
BTG2	BTG2	greenyellow	greenyellow	0.0604708764785305	0.0215233884081715	0.0103788244972389	0.0144575867064208	-0.0444436435878838	-0.00109776807069641	0.162534886652576	-0.0144192654567945	0.157551913941602	0.172736808824885	-0.0669337860665705	0.0613671201028972
ATP2B4	ATP2B4	turquoise	turquoise	0.0826124166902334	0.0427155292371953	0.0126193875346594	-0.0432886997301337	-0.0701246051537119	0.0759782744454911	0.113405777779439	-0.02192662964755	0.0745530131872771	-0.0220016866023822	-0.0745494343964599	0.0334249702132263
SNRPE	SNRPE	yellow	yellow	-0.035209771427066	0.189898806719601	0.236186732640982	0.156821218457323	-0.00304885867422378	0.060467725777518	0.0190013590695753	-0.0605520058833595	0.142715608430725	-0.0275853816588054	0.0893228652138235	0.197054591617713
AL606489.1	AL606489.1	grey	grey	0.104487658397117	0.117495977722406	-0.0130667541653104	0.00252326011509177	0.0943277508518365	0.10174090895948	0.0132270806263247	0.110254467474918	-0.0214231944823399	0.150217577560123	0.0434933202195591	-0.0347626934583185
PPP1R15B	PPP1R15B	turquoise	turquoise	0.211307671696105	0.150260810614462	-0.0456762097283672	-0.012414966488021	0.124046340464715	0.156890454849365	0.0647972501383886	0.185196923606965	-0.0270925087579701	0.187332996855436	0.0305437814454092	-0.071343092824301
MDM4	MDM4	blue	blue	0.209178262773422	0.16959119253054	-0.0698963954896915	-0.00495055216334946	0.157181861855587	0.239289046678288	-0.0353135979256319	0.202103691204457	-0.0948083979589779	0.0786323021433543	0.098218852684348	-0.114957781065414
RBBP5	RBBP5	grey	grey	0.0558453370856332	0.06758931806751	0.0236145620249564	0.0127050814187116	0.00476026063822599	0.0682223993407269	0.0271759928193157	0.0160262537036339	0.0174567929813222	0.00636372501939993	0.0101949801488266	0.0164043657053125
DSTYK	DSTYK	turquoise	turquoise	0.155307004545865	0.108054305837593	-0.023801447647345	-0.0202161551161454	0.0476071685295389	0.149971316835899	0.0381417868673686	0.0917643920261971	-0.014379823578606	0.0488422726669572	0.00441828477155322	-0.0367578034600214
NUAK2	NUAK2	grey	grey	0.0754409350034936	0.00541532084777354	-0.0551721118911295	-0.0342768385099486	0.0297587132734744	0.0293166033475654	0.0543006003227894	0.0552167635234384	-0.00923337911332291	0.0592804382338014	-0.0287737365677103	-0.0433856507445673
ELK4	ELK4	grey	grey	0.0632027227719639	0.108354218641231	0.011002665973145	0.0449832692350795	0.0859940282088147	0.114844406567434	-0.0662136585663528	0.0742736303614403	-0.0410522369105841	-0.0218311155107822	0.0876429541130812	-0.0270951975868511
NUCKS1	NUCKS1	grey	grey	0.0165230467923963	0.21408123901977	0.172255918887203	0.1578661026405	0.0432044093923209	0.134704229359445	-0.0472160054402121	-0.00863716923808748	0.063330386937612	-0.0738289536277522	0.134885166003954	0.120161110737498
RAB29	RAB29	grey	grey	-0.000759534061129354	0.0468874990594793	0.0426266904404851	0.0433474937784514	-0.000695090599096985	0.0209828911191876	0.00675628923256433	-0.0142919870065371	0.0291734878417751	-0.0246110876382626	0.0302185467203562	0.0371429439373643
SRGAP2	SRGAP2	blue	blue	0.176448481713606	0.20454233198653	-0.0608628048575022	0.0443820205651926	0.236398957822638	0.268516967105072	-0.138630206794648	0.218736245343175	-0.167911351978891	0.0453376821973817	0.206276652329847	-0.126028054981242
IKBKE	IKBKE	grey	grey	-0.000220795066505758	0.0222248681537502	0.0610905337758893	-0.00145791414723628	-0.0834309832805516	0.0139962900709085	0.0843895735391763	-0.0750104458210606	0.100284344030447	-0.0168763794576065	-0.059484149373782	0.0825408441500777
RASSF5	RASSF5	grey	grey	0.0979414638977738	0.215680039103777	-0.0326253684687924	0.163987697157279	0.367604356115362	0.140284007134416	-0.190236836370628	0.284852840685784	-0.158127703338082	0.0767032223024004	0.291884920077352	-0.118944405862523
EIF2D	EIF2D	grey	grey	0.0366828558754881	0.132333509133274	0.0591696913433417	0.0774990400785764	0.101265473037303	0.0752054846418342	-0.0283877413585981	0.0707595529950898	0.00870693430473641	0.0333000484468948	0.0966899897542998	0.0217436695279505
MAPKAPK2	MAPKAPK2	brown	brown	0.267200857339908	0.172231068447905	-0.170082493812259	-0.0447633974326031	0.290447036257929	0.207774351971923	-0.0269432452081282	0.37566643369453	-0.172122307829516	0.198525227059608	0.103946950571831	-0.223004666595028
IL10	IL10	grey	grey	0.000581685936274252	0.0967339308906573	0.0543036268498806	0.0705529896743442	0.0942719936491729	0.0362765034114552	-0.0405599653096205	0.0435768741986741	-0.00944029370990227	-0.0256547319063701	0.0899842713891375	0.0232730652555977
YOD1	YOD1	grey	grey	0.083905482039916	0.0600678237894532	-0.0132711128265341	-0.00540958955796959	0.0175813425502665	0.0835378107607728	0.0368761962323813	0.0450854288759554	-0.00243538053414693	0.017182085199464	0.00197402246193428	-0.0166910876320389
CD55	CD55	red	red	0.223068814094798	-0.157645337936167	-0.257130558511248	-0.25798044535235	-0.0302066217176946	-0.00652191431736731	0.245590615713337	0.150440792910485	-0.0541847184916486	0.115763265256949	-0.221094988001509	-0.189873524883415
CR1	CR1	red	red	0.205760492069466	-0.0627550864333308	-0.0830971535500967	-0.247978050993115	-0.209783300116652	0.0289695062260684	0.450154299916877	-0.0220740033497058	0.170162070572891	0.111988327554519	-0.311373215142052	0.0219181439911714
CD46	CD46	grey	grey	0.14162145054408	0.135580592999492	0.00443719450546946	0.0713692075262715	0.0765844473372762	0.14018161307821	0.0236646333574157	0.105020729456515	0.0140096115084676	0.0494782356514245	0.0591770770710644	-0.0085816022560298
MIR29B2CHG	MIR29B2CHG	turquoise	turquoise	0.12812330537811	0.025586731390757	-0.0910051401833532	-0.0340647603117828	0.0337248235185744	0.116589236192018	-0.023490010251921	0.080638953176216	-0.0863440973184177	0.0567147562809772	0.0163618429298939	-0.0992110715742077
PLXNA2	PLXNA2	grey	grey	0.0943921305496715	0.0683544900593483	-0.0274635736434361	0.00201942884563339	0.0582811121779026	0.0953944054125452	-0.00349280371404286	0.0766246931609269	-0.0242874405023542	0.0173519252843728	0.0208478755167922	-0.0385510796641678
LAMB3	LAMB3	grey	grey	0.133753808969886	0.0407866824397808	-0.138987253860092	-0.05689754701467	0.173201960995064	0.0500092002819709	0.000720553827474613	0.222830757709974	-0.111187646824164	0.155711430533856	0.0311681266901495	-0.15788961527769
HSD11B1-AS1	HSD11B1-AS1	purple	purple	0.142193581074301	0.00415023700271446	-0.147082241373742	-0.0822252834663468	0.0923156326272924	0.0380231051964455	0.0559195101323423	0.166526748423123	-0.0930478759639758	0.317167426066584	-0.021176117961389	-0.143277330887403
G0S2	G0S2	grey	grey	0.04231535706301	-0.0641653692605172	-0.126699301830853	0.0522959671563573	0.198115847245021	-0.11648506991583	-0.00896498629325496	0.221232824804594	-0.0853074881212022	0.168261794074183	0.0571528536372646	-0.121787334888469
TRAF3IP3	TRAF3IP3	grey	grey	0.0684740001444372	0.0680682957022896	0.0464822451036027	0.0206189535707326	-0.0264628111869804	0.0545163599096871	0.0995792562212962	0.00285262953942691	0.0873524096633771	0.0421935008118586	-0.0241322679375017	0.057891621075702
HHAT	HHAT	grey	grey	0.0791677489147011	0.0540497874242852	-0.029933873515176	-0.0133782652467912	0.0579437851381495	0.0627772387942087	0.0146244527998659	0.0810215757604499	-0.0291498665053591	0.0398609351085631	0.0123260155790383	-0.0461594477962628
RCOR3	RCOR3	turquoise	turquoise	0.182592583102703	0.107596692533401	-0.0445399620707806	-0.010597168152451	0.0551832689875856	0.177271427837598	0.0222116783339065	0.112851102832906	-0.0256619264398795	0.0249511411227552	0.0143753398172547	-0.0578019860636979
LINC00467	LINC00467	grey	grey	0.0107907267749164	0.0560179088614815	0.0515948465599719	0.0260538417443282	-6.99191673055716e-05	0.0212629897046767	0.0271966166485039	-0.00786459370598101	0.0485349022064205	0.0167669026007998	0.0101012044218755	0.0456430656367146
SLC30A1	SLC30A1	grey	grey	0.0494019031266298	0.123844388986172	0.0832976644853003	0.0676699831124505	0.0174119350847277	0.0704053365039712	0.0475007062063186	0.016052462138295	0.0740926914735451	0.0188107545559637	0.0248598056949275	0.0635786427996675
LPGAT1	LPGAT1	grey	grey	0.207942812621651	0.111049776930861	-0.0293569479347217	-0.0526487271941232	0.0188821227907031	0.157403993081909	0.153028287106945	0.108300657601901	0.0423622812458127	0.0375518671551825	-0.0468085934123285	-0.0268827078598017
INTS7	INTS7	grey	grey	0.0776981108808562	0.0974803216361132	0.0120112534470847	0.00559183990662829	0.0350846657814551	0.110577488340124	0.00705480138021161	0.041562912558976	-0.00540488291599802	0.0231522674203725	0.0363741433100017	-0.00288101228964998
PPP2R5A	PPP2R5A	turquoise	turquoise	0.180049005897519	0.123210627487521	-0.00258725869169682	-0.0345282843913522	0.015144715410579	0.155929493337509	0.119777194583253	0.0854712767600894	0.0407686413472523	0.0792304339164155	-0.034427628511463	-0.00199163556340364
PACC1	PACC1	grey	grey	0.068527358802029	0.10145964173053	0.0179522731304831	0.0190356988271688	0.0378750286131248	0.100176117674084	0.0118328252293125	0.044047230577318	0.00405258576321175	0.0226813368546669	0.0396420645272001	0.00244544590114044
NENF	NENF	black	black	-0.0828711011920833	0.125172554996023	0.170632585742732	0.182324895788373	0.0482613916448724	0.0235406298902653	-0.0994755276642221	-0.0417325324695785	0.0475642268615217	-0.094335236124284	0.148553900576928	0.125881631974781
AC092803.1	AC092803.1	grey	grey	0.0413061506837429	0.0510150613421189	-0.0274591734236222	0.0291736963661144	0.0767603015817908	0.0413262708751958	-0.0323104916758816	0.0731476479159927	-0.0355509460445462	0.106574172649734	0.056226305251002	-0.0394736762251582
ATF3	ATF3	grey	grey	0.158418363372533	0.23018343051779	-0.128418976975635	0.106528484781697	0.478974564621768	0.171528823974178	-0.242839582658448	0.419135350606966	-0.279482068640953	0.291706430906642	0.321336776729988	-0.246142968998638
NSL1	NSL1	grey	grey	-0.0138117227046143	0.114660353704476	0.131294723791307	0.105211728780644	-0.0345849205401246	0.06022715033371	0.0165102544452618	-0.0607356136913457	0.0968232120585373	-0.0414026966125703	0.0477753601376734	0.116694121156465
TATDN3	TATDN3	grey	grey	0.0254541326139663	0.058368499774399	0.0138730241128198	0.0336017638360551	0.0274956955636697	0.0441248462927935	-0.00527624452634614	0.0214480663052633	0.00124301059467118	0.0266868495524956	0.0457335803041573	0.00333495352463164
FLVCR1	FLVCR1	grey	grey	0.0771136124674903	0.0960664609027462	-0.0161515806946713	0.0148173017719987	0.0806139616815722	0.113116130716855	-0.0538623741757667	0.0823950992115481	-0.0617361999205986	0.0137203864647995	0.0731448642685474	-0.0516459437545567
ANGEL2	ANGEL2	blue	blue	0.0959983047212529	0.0957893391367975	0.00251926984261121	0.00398760218264604	0.0421776826325528	0.13087041021877	-0.000885435758830749	0.0643141555184704	-0.012296718327634	0.00876185509509437	0.0315941483275517	-0.0162375762194958
RPS6KC1	RPS6KC1	grey	grey	0.250994706959323	0.247322335537668	-0.0575427248924157	0.0105198551320516	0.220275615785309	0.300580965040699	-0.0588433821146584	0.241934342603558	-0.110330307560204	0.0649948594435564	0.133617639857151	-0.117442649961146
SMYD2	SMYD2	grey	grey	0.0428468922969102	0.0670792466199532	0.0281515385448236	0.0104923390183105	0.0197007787449053	0.0515180649256115	0.0341475744223653	0.0277127619323068	0.0290983649307408	0.00578829254718027	0.00713652052851173	0.0185413887643637
KCTD3	KCTD3	grey	grey	0.0570545227964736	0.0681445173039865	0.0142261939204221	-0.00445590013710316	0.00766484317632912	0.0696424193596366	0.0329581986509363	0.0197053665395126	0.0215560984477326	-0.00729769309850178	0.00115068474875299	0.0106899931207083
GPATCH2	GPATCH2	blue	blue	0.0986906109416593	0.0903342943220979	-0.000755411550822371	0.003984049990342	0.0355201450500581	0.135440647469818	-0.0102415904831532	0.0446754759604233	-0.0240510657482497	0.00949154504451209	0.0370253771700452	-0.0198746440485461
RRP15	RRP15	grey	grey	0.0445613397211988	0.143914433483696	0.0316106888243581	0.0600777268243319	0.1069197839363	0.110272972943585	-0.0624845430595421	0.0853002873679225	-0.0408402170897723	0.0075837042933421	0.113495191013547	-0.0108311736574354
LYPLAL1	LYPLAL1	grey	grey	0.0775029808715328	0.0875172716861706	0.00919026432529887	0.00953897382310767	0.0296741702553542	0.0944066352349469	0.0265501099436568	0.0428760266380852	0.01046052250257	0.0386874947292812	0.0229419662657065	0.00501596575821828
EPRS	EPRS	grey	grey	0.0215065633330228	0.190885530734081	0.158928090120586	0.122656603233763	0.0429354317072181	0.0921650235059722	0.0188209738184229	0.00354132148388127	0.103725911874295	-0.0514727993642963	0.0793809409166491	0.122308548625323
BPNT1	BPNT1	grey	grey	0.0163216303743388	0.0431070575100319	0.0295056783310515	0.0141951523071276	0.000447314500689043	0.0227373398735634	0.0307310039630235	0.000252277618678177	0.0266465960883876	-0.00295893429631984	0.00618624315721057	0.0281998946056063
IARS2	IARS2	grey	grey	0.044289453706711	0.147596202010441	0.119885907538564	0.0998238726189731	0.0232796998937786	0.0912934305506386	0.0283975358152127	0.0139922141353212	0.0826547485078601	-0.0480582903399498	0.0499570245845668	0.090621340566102
RAB3GAP2	RAB3GAP2	blue	blue	0.154737773221926	0.090995126081908	-0.0648338614642832	-0.0252379900847417	0.0686086973199778	0.167776456268001	0.00287612757725623	0.116572620490195	-0.056215165668252	0.0271218172743424	0.0266907707867109	-0.0734165569975421
MARC1	MARC1	red	red	0.0351665134835455	-0.114874341192849	0.00904357155149405	-0.154321687393186	-0.250531491861706	-0.0904522541717167	0.376330655912646	-0.13866982265013	0.212413313011359	0.0643817165401098	-0.275513415899283	0.107705213006321
HLX-AS1	HLX-AS1	red	red	0.115182338093393	-0.00337647761380353	-0.0652227130689533	-0.148178431637708	-0.101091928793217	0.0514942486523336	0.223580218190555	-0.00816294332483762	0.0609535382333992	0.196759442838549	-0.147429717501313	-0.0138254381282632
HLX	HLX	red	red	0.101681824210952	-0.0813719007073349	-0.0132690342736472	-0.202897970791125	-0.216567382102966	-0.0669912514529396	0.416744638726035	-0.0610443393335254	0.202821063837722	0.1316419009858	-0.307069847425949	0.0706395254643622
DUSP10	DUSP10	grey	grey	0.149121812661743	0.141385606586058	-0.061365230046916	-0.00332408906962557	0.159232512765553	0.140726909330129	-0.0156130779106558	0.181148331182865	-0.0745447518631544	0.148903657450647	0.0722452576876938	-0.0911536245286279
MIA3	MIA3	grey	grey	0.0862115484381879	0.138964948668033	0.0443899762691853	0.0467743159256012	0.0394891707097243	0.124630352491789	0.0126590654570306	0.0464377579288651	0.0278388517068721	0.0070175618254463	0.0452857377655874	0.0227218102862054
AIDA	AIDA	grey	grey	0.00721865776033651	0.0989469418003233	0.0696130224378293	0.104033610598173	0.0563821154466433	0.0518511700006	-0.0381746039915276	0.0215771405761864	0.0161421601138677	-0.0144894019172076	0.0939093795444287	0.0372017704040114
BROX	BROX	grey	grey	0.0190937164185352	0.133670407940013	0.13986072601159	0.103976543062563	-0.0226998022631709	0.0660673777813174	0.0494224858550659	-0.0417467969630115	0.122887423073306	-0.0391466889522936	0.028272048315358	0.128129593562764
FAM177B	FAM177B	grey	grey	0.0203145943184691	-0.0197438816052598	-0.017398614786574	-0.0231286377128003	-0.0197793300903397	-0.0222855793141405	0.0735546056509583	2.19725386684392e-05	0.0282723048202294	0.0432614442386503	-0.0463843085836127	0.000965183702580065
AL392172.1	AL392172.1	grey	grey	0.0115340647071174	0.0722106640783281	0.0220403204234428	0.0517092025387925	0.0820734980658219	0.0483542733306619	-0.0631792749957706	0.0508954458242439	-0.0412795361053365	-0.0155167102258591	0.0886994494651643	-0.00549547794411681
TLR5	TLR5	grey	grey	0.0227811784204471	0.100089706321817	0.0624123149633657	0.104198241246573	0.0479596555329156	0.059521352157179	-0.0267862585880528	0.0277394250931195	0.0250943803930235	-0.0223679705599319	0.0822697165382886	0.0351141616291188
CAPN2	CAPN2	grey	grey	0.077180872906727	0.240331982193814	0.127401586239487	0.153200028041717	0.171753200864185	0.128946151951796	-0.00400536612296448	0.131156209020593	0.0714637770714127	0.000155182642262773	0.13020668009026	0.076251280815022
TP53BP2	TP53BP2	brown	brown	0.264825466419755	0.214555874557674	-0.116236744672508	-0.00652201056633353	0.275127836117847	0.242273371809909	-0.0464372390505093	0.333816830729348	-0.162363042619173	0.193770260840206	0.142752065757688	-0.185174637833943
FBXO28	FBXO28	grey	grey	0.0692364027305132	0.0872043262840453	0.00904938783214819	0.0322400508669172	0.06311114153556	0.0880604721735354	-0.035128598048099	0.0657670634032159	-0.0290251107138582	0.00322672503291588	0.056386054471184	-0.0146927747374341
DEGS1	DEGS1	grey	grey	0.0112595408739018	0.141525785909381	0.0956396560269668	0.125559122332926	0.0875708702598021	0.0726593318906751	-0.0506259742530754	0.0350752252765868	0.016873139020895	-0.0108306044083759	0.130954042427822	0.0554630886973301
NVL	NVL	grey	grey	0.0586924608701246	0.0564443390085778	-0.00397752785888065	0.00608258639956127	0.0215191408709235	0.0848510496016793	-0.0129270023739896	0.0306886085476873	-0.0175021079568811	-0.0049361796832969	0.0290081853538472	-0.0172432789231293
CNIH4	CNIH4	grey	grey	-0.00792299643217715	0.0543524520651181	0.139553205584802	0.0368874924891743	-0.133239052872069	0.0112293391271602	0.143710932056834	-0.123422915874299	0.178414799851817	-0.000941413054474875	-0.0638601560125014	0.174322787094997
WDR26	WDR26	turquoise	turquoise	0.264383903158313	0.0555927028782526	-0.135749440886532	-0.124635612860887	0.0474262069307337	0.150942562822538	0.115609105499742	0.183630145391117	-0.049322856316511	0.101911553142845	-0.0843842035046014	-0.133842189183431
LBR	LBR	red	red	0.0566907980697662	0.054466005077724	0.0785233676003516	-0.0131829928738636	-0.102789896967854	0.0407330463785225	0.192235099230539	-0.0511001336241105	0.147231542435683	-0.0144130489347039	-0.0957684819607273	0.10499711893636
SRP9	SRP9	grey	grey	-0.0397225777009565	0.179386003575579	0.239330724410362	0.174307020072492	-0.0427085747761691	0.042250764948074	0.0605949200007371	-0.0946962282952422	0.20235061182721	-0.0443624036698368	0.0538154132019382	0.230749010537911
AL591895.1	AL591895.1	grey	grey	0.0523631838685153	0.0219628847342562	-0.0456755025492602	-0.0256632366720333	0.0478326520757883	0.0473325237112752	-0.00633939856028577	0.0601195712773287	-0.0426398753557378	0.00332841934678542	0.00937424811709919	-0.0513351049518994
TMEM63A	TMEM63A	grey	grey	0.0962874326726947	0.087839031472545	-0.000772578620514477	-0.00805220281506723	0.0203127124394512	0.119336794048809	0.0299521345676288	0.0470089407499241	0.000989066885859516	0.0132676355299359	0.00799962843068982	-0.0130996567872063
PYCR2	PYCR2	grey	grey	-0.00925554832640918	0.0722935620651499	0.0854593184314692	0.0595976314394253	-0.0227618304855938	0.0295134199221976	0.0227807327339581	-0.0381486663843056	0.069296682351115	-0.0214856823863851	0.0272791093854194	0.0796765525482665
SDE2	SDE2	grey	grey	0.146292065712402	0.134471223128549	-0.0640135749421433	-0.0114129537897228	0.158554763517745	0.145806965934051	-0.018467988474759	0.183543086860706	-0.0772098141010396	0.0574891915184175	0.0768646739470164	-0.0965651012187529
H3F3A	H3F3A	yellow	yellow	-0.283385003298357	0.154800556876398	0.556687639732695	0.515004595598917	-0.102701842336467	-0.196887516849948	0.0656975111647145	-0.250845091728772	0.487184031539736	-0.113145733959291	0.110560095544851	0.549473318015825
ACBD3	ACBD3	grey	grey	0.0845190067603234	0.159678135197012	0.057999882239102	0.0662633149311733	0.0786083913555128	0.128698766229999	0.00279932963599086	0.0749633139783727	0.0247445927025429	-0.025741368044556	0.0681663252114858	0.03416608977553
PARP1	PARP1	grey	grey	0.00914096203589718	0.190930239726851	0.129027467972367	0.150118368559383	0.0973215635280403	0.113869656154572	-0.0886111284267307	0.0312230312062541	0.0164581310530032	-0.052978012559611	0.157086359954892	0.0733099652544199
ITPKB	ITPKB	green	green	0.0574375854815027	0.147010982338111	-0.0274102952885948	0.102873811116988	0.263552076304812	0.113552904521131	-0.149316885669827	0.185846352481738	-0.125052135319792	0.0272942581168826	0.209865568949046	-0.0855813872717387
COQ8A	COQ8A	grey	grey	0.00652024785449661	0.0605005509536352	0.0349365194749522	0.0718985459635425	0.0272192025342423	0.0354385399404742	-0.0381514741064951	0.00811025405064504	0.0137752692846395	-0.00989681344059393	0.0514061761138323	0.0209380353529184
CDC42BPA	CDC42BPA	grey	grey	0.0914921238327349	0.141071677585335	0.00234922261821389	0.046271433141289	0.14387853960321	0.142880228931849	-0.0728476530007536	0.128538920331473	-0.065179870392964	-0.00202924867285445	0.112999379327541	-0.0466898517519474
ZNF678	ZNF678	grey	grey	0.0713561780348344	0.0813889457207138	-0.000601515219532252	0.0124053568185952	0.0444432448835135	0.0996357202002799	-0.00755794645459709	0.0510684860745579	-0.0182604137345065	0.0242096088714966	0.0424778757975742	-0.0195998368693266
SNAP47	SNAP47	grey	grey	-0.00203227670528001	0.057144569937105	0.0524344172137296	0.0403860876891149	-0.00319209342566896	0.0238559819670081	0.0150665513770238	-0.0173113176918718	0.0503682710911434	0.00113921239201072	0.0177280856566773	0.0517266208561883
ARF1	ARF1	grey	grey	-0.0079345081230283	0.141621869162666	0.192886376671921	0.121368609912659	-0.0367166450448484	0.0155475021213754	0.125772234893021	-0.0509403209571545	0.221020106231295	0.00623425426918842	0.000322141955532575	0.204353648114484
C1orf35	C1orf35	grey	grey	-0.0167978749086209	0.0429344784742457	0.0563658290145417	0.0467731780151739	-0.0124931376541813	0.0205462514701646	-0.000398831060593846	-0.0289792139611016	0.0441604589845789	-0.020273890629874	0.0291784088827481	0.0598514879569389
MRPL55	MRPL55	grey	grey	-0.0872081143413723	0.0563996412716624	0.13480372252433	0.12831606100824	0.00629317393521368	-0.0402028753332411	-0.0304249204502822	-0.0582366392261841	0.0816717635532192	-0.0248304916168716	0.0722392024096729	0.123250097696558
GUK1	GUK1	yellow	yellow	-0.187115174812223	0.113183433587251	0.312395017559694	0.252104653736914	-0.0319071784732267	-0.0834449026885335	-0.0140743039967973	-0.15642118252671	0.21559820597875	-0.0925227246779533	0.102405268232602	0.292466582515344
IBA57	IBA57	grey	grey	0.0884722447148251	0.0798377174484271	-0.0508420101358102	-0.00726273444661006	0.128383887854126	0.0758173266289937	-0.0133935200176479	0.129292662799672	-0.0571593304392437	0.0848313818832835	0.052293432937061	-0.0682038413745837
TRIM11	TRIM11	grey	grey	0.0211939452116839	0.0467749540842685	0.00970614015358874	0.0209709513614081	0.012497253121961	0.052926784792967	-0.0131307084880323	0.00895796662350045	0.000867991830076128	-0.00178838543170807	0.0294254031590863	0.00198650595124413
RNF187	RNF187	grey	grey	-0.030575314739601	0.125583424846622	0.139518176819787	0.132048679548251	0.0311531823398945	0.038527644430882	-0.0293297899039301	-0.0228267883045362	0.0753743380118503	-0.0414598710090332	0.0898961372286392	0.110285055806804
RHOU	RHOU	grey	grey	0.0711287130813097	0.0737264434834806	-0.00726172523999965	0.00578859004017669	0.0952259600424178	0.0277052002589599	0.0764266478578641	0.108111530087367	0.0262402336609817	0.0279804454737824	-0.00142002936941129	-0.00433021501890043
RAB4A	RAB4A	grey	grey	-0.0061017225319625	0.181614254217184	0.150903403348555	0.180951511761814	0.0825806555586922	0.0831320306171874	-0.0703410713767149	0.0162195770617695	0.0673075174297797	-0.0516177422804576	0.141121069579946	0.103027760588761
CCSAP	CCSAP	grey	grey	0.0495279841534054	0.117054969102441	0.0224579227401792	0.0885753313289329	0.0993728952982559	0.0995165803177071	-0.0822751906709075	0.0697266347207816	-0.0421340014572332	0.00183545591428479	0.120647095909016	-0.0152872976529649
NUP133	NUP133	grey	grey	0.0916098241323325	0.0987618917424903	-0.00422831829501553	0.0235225402033093	0.0697981009319074	0.115604522788031	-0.0292357051275457	0.0792765280147337	-0.038879031193208	-0.00600848791792521	0.0591054544399091	-0.0326157986550697
ABCB10	ABCB10	grey	grey	0.0953929098083763	0.0976447281371978	0.0117583595539357	0.01230043171846	0.0298894429020061	0.112114097892853	0.0339616382823154	0.0519389346788347	0.0125932670835418	0.0155410465709166	0.0209532199893728	0.000205450756941879
TAF5L	TAF5L	grey	grey	0.0958424170793304	0.113925717158692	-0.0223379618398087	0.0199579996928139	0.124653608786932	0.112229202161453	-0.0279232418695242	0.126314702261945	-0.0592233602241654	0.0416102790792728	0.0793657492696809	-0.0563940258097437
GALNT2	GALNT2	turquoise	turquoise	0.226561204626687	0.122456981649896	-0.0899774663774473	-0.0644866942573421	0.108187460580306	0.176661249248416	0.0750166128172197	0.188277892491213	-0.0475007631293398	0.0995109649985137	0.00154852392976129	-0.0950952444570178
COG2	COG2	grey	grey	0.0170488161097112	0.105539515128546	0.0700325523166777	0.0667906405201332	0.0321124936740614	0.0653425776604662	-0.0121811727034544	0.00999762197773925	0.0304105205704029	-0.0219258169292847	0.0574781954582906	0.0502407419182933
TTC13	TTC13	grey	grey	0.082451454891904	0.0708787241043918	0.00428912764554292	-0.007756145180811	-0.00214977197102993	0.100823305773197	0.0380439425044763	0.0313287624412821	0.0251183030235374	0.00191159176519761	-0.0058046759923408	0.00295773148686719
ARV1	ARV1	grey	grey	-0.0155420365163623	0.0777697200019667	0.0870557436970448	0.0626011877675158	-0.013971751192301	0.0257758170882111	0.0146570252634336	-0.0313140167973613	0.0615925867595234	-0.0196169664853711	0.0273302734603274	0.081552957565154
FAM89A	FAM89A	grey	grey	-0.0122344763237341	0.0306433690770185	0.0798211380710755	0.0468044024924812	-0.0564649156750385	0.00355825569999478	0.043686103749689	-0.0633567704196498	0.0977506396572035	-0.0661211190223634	-0.02096046317911	0.0923767299871772
C1orf131	C1orf131	grey	grey	-0.00456348144814286	0.0642156255990408	0.0817714746167523	0.0316230993396465	-0.0538145915696675	0.030026842912617	0.054000951928303	-0.0600417779270937	0.0887527616528326	0.000333299364800401	-0.00415500238499314	0.0945534754786536
GNPAT	GNPAT	grey	grey	0.0673911519090406	0.102702710477762	0.0451690092329457	0.034724204776995	0.0215110340542822	0.0944237369130508	0.0194050380638919	0.0256946813649452	0.0355958597350691	-0.0023677063367698	0.0317257430081033	0.0253720200519273
EXOC8	EXOC8	grey	grey	0.0555212721363705	0.0608098092908077	0.0162009760440569	0.00785086943135555	0.0177613229236342	0.0573701200045536	0.0357298770585754	0.0336513391054116	0.0255616735910273	0.0281397265509797	0.00335517766591523	0.0080610049208941
SPRTN	SPRTN	grey	grey	0.0522897098967167	0.0575750777726639	-0.0133672137278146	0.0140758509471779	0.0596336752783277	0.0708183292915673	-0.0436992851480618	0.0646559389121475	-0.0427324028318693	-0.00409228319996816	0.0474652765540525	-0.0401101879238879
EGLN1	EGLN1	grey	grey	0.0604416279852675	0.101005598516703	0.0146976221360561	0.0568708702827975	0.0911407608588685	0.0841324710231373	-0.0324902904789224	0.0732615063642773	-0.0203262613786088	-0.000194973366276706	0.07971917582369	-0.0097911282952733
AL445524.1	AL445524.1	grey	grey	-0.0555188171217735	-0.000168456567821719	0.0970101401555444	0.0455202024971906	-0.0623798208014114	-0.0607910867798549	0.0628457177680482	-0.067457055979891	0.107998254745647	-0.00979204883663541	-0.040650674455175	0.117703678185591
TSNAX	TSNAX	grey	grey	0.0260809383456493	0.0892512266927699	0.067922246897675	0.0528305637502097	-0.001476246563535	0.0601479511873862	0.0230585237269863	-0.00733038222415212	0.0485064396353575	-0.0142551148515595	0.0271057704979542	0.0538528632541422
DISC1	DISC1	blue	blue	0.248089018071185	0.142997688022008	-0.144297488603578	-0.0645829746862401	0.162568440603052	0.271214455191895	-0.0266040928901416	0.217911994691394	-0.145694802758796	0.0633243473011413	0.0855581182356054	-0.164738378695078
SIPA1L2	SIPA1L2	grey	grey	0.081420993445991	0.094850306802045	-0.0517290548273186	0.0544543568672268	0.141101927470086	0.119933992480963	-0.114465929390693	0.12926660496889	-0.118935205811104	-0.0148773827196401	0.135697021974626	-0.0871459641368099
NTPCR	NTPCR	grey	grey	-0.0384661764502818	0.0570070925816845	0.116331035962229	0.0701272819455301	-0.0565214920928191	0.00792763499856851	0.024521004577017	-0.0800941956938407	0.104174404165663	-0.0524308658844093	0.00517503925746183	0.117897219626727
PCNX2	PCNX2	blue	blue	0.132873701893838	0.143717651419677	0.00815154463555857	-0.0196496903141523	0.0885668638763424	0.161666758803161	0.0376153137063619	0.111008848909213	-0.00103640823273177	0.0375524393086303	0.0308559041685149	-0.0241422177101948
MAP3K21	MAP3K21	grey	grey	0.0616287480485165	0.0542501298294676	-0.0048344686788393	-0.0170580507735017	0.0031946617101157	0.0657710088909122	0.0310185758132415	0.0276941868386262	0.0127881911380477	0.0140552783140469	-0.0135453960287403	-0.0073937581380825
COA6-AS1	COA6-AS1	grey	grey	0.0345337822710591	0.0295863829061165	0.0116951395115958	0.0038043047717705	0.0161558283446388	0.011069935143842	0.0386751755572565	0.0360368858662703	0.0222757545711644	0.0606124368188103	-0.00595106758831954	0.0121043823932497
COA6	COA6	grey	grey	-0.0351014371235264	0.0901017220242035	0.155503083013099	0.103082703066826	-0.0626207131205013	0.00629437337737614	0.0701042531612798	-0.0861012644638556	0.162965562433614	0.016364464007984	0.00884508642039895	0.16923123852991
TARBP1	TARBP1	grey	grey	0.0699443870732487	0.117214312676093	-0.000726332871905853	0.0322851439126958	0.110480132134084	0.116087460191665	-0.0624642975034843	0.0917908847341595	-0.060596593806897	0.0052058761661915	0.101684151890358	-0.0435917843896932
IRF2BP2	IRF2BP2	pink	pink	0.0385727549469833	0.224460979061861	0.0275172060159085	0.239723891417794	0.413653203237723	0.0905800361913795	-0.244804255513728	0.311890484345048	-0.148558719678646	0.0637131978470765	0.352500361961308	-0.0850378715389232
AL391832.4	AL391832.4	grey	grey	0.0639398472779711	0.0969277743442537	-0.0572471512046931	0.0441129460220839	0.214366694500874	0.0500925164604267	-0.0866667252762463	0.186898664974343	-0.106338405476197	0.138459389166987	0.128910010466656	-0.102566526049639
AL391832.2	AL391832.2	grey	grey	0.0742041935302944	0.0304184249417068	-0.0723430840108365	-0.0239765545696785	0.115699585904777	0.0132083696955238	0.0108458287660132	0.141305065351652	-0.0456592319674436	0.136698541495166	0.0141238935833021	-0.0815386737678619
AL391832.3	AL391832.3	grey	grey	0.038951726495682	0.0381872334962379	-0.0121853249403881	0.0041579425818388	0.0427399706954426	0.0226019824941529	0.0183597753076669	0.0508518554383821	0.000127944388010981	0.099800564077351	0.0182200451067628	-0.0172592470603865
TOMM20	TOMM20	black	black	-0.0158860926230876	0.246985928481862	0.238497727780295	0.266024891540205	0.101987580869537	0.087221253629151	-0.0481129693543495	0.02587763736935	0.127939938551506	-0.0499447059380212	0.173573664960642	0.168019016026185
ARID4B	ARID4B	turquoise	turquoise	0.295609062938633	0.112031190421416	-0.173923020701717	-0.090018725123636	0.145854545222972	0.233733436843327	0.0138658293989173	0.260918388846647	-0.134971217945424	0.158179326533383	0.0247366146361843	-0.196484285978912
GGPS1	GGPS1	grey	grey	-0.0138489699647355	0.0639603205296107	0.0814376299211939	0.0657959278091509	-0.0158063089306524	0.0166014119151051	0.0185177563407669	-0.0325083248094718	0.0661721435021996	-0.0161276291564824	0.0241826598981935	0.0776167432015828
B3GALNT2	B3GALNT2	grey	grey	0.0378805316090625	0.097322641548581	0.0383878997152511	0.0524839510955693	0.0477799525876759	0.093529962505857	-0.0445791031761714	0.0279907553840442	-0.00404617706536433	-0.0489150059859566	0.0735468938848723	0.0118229602189186
LYST	LYST	red	red	0.283311988850553	0.0802373802391492	-0.128924548370612	-0.144360165335498	-0.0182193196438892	0.221559940035405	0.202046419525464	0.120189517588709	-0.00888322872160142	0.157955398460263	-0.0880358545091985	-0.0976052088438786
NID1	NID1	grey	grey	0.0392600252166595	0.148049438481928	0.0274003290243894	0.0929331220912918	0.159126901491183	0.104658415882054	-0.0936561394326581	0.103577898496582	-0.0571462678944119	0.00659971829461072	0.167045416699658	-0.0231902313052647
GPR137B	GPR137B	grey	grey	0.0774388376903329	0.0876913899065237	-0.0339812319255437	0.0371660660103948	0.115145463720827	0.0829180622153266	-0.0431668815577859	0.108736625894563	-0.0626693551861673	0.0268575639866907	0.0872762689570515	-0.0495092190675089
ERO1B	ERO1B	grey	grey	0.120512634695347	0.133549822470333	-0.0304447252369905	0.0152694452872029	0.117115728388513	0.158828893654554	-0.0565042685239889	0.125579039630228	-0.0829079129974072	0.0494467832257139	0.0925325458046958	-0.0731066841467264
LGALS8	LGALS8	grey	grey	0.11050351526345	0.156895013761449	0.0699645105263439	0.0455792546887884	0.0284785249423332	0.125387513499502	0.085368598559781	0.0523934107189776	0.0889446271639507	0.01538292997283	0.00921401260145593	0.0649249828663809
HEATR1	HEATR1	blue	blue	0.0641533384903238	0.119342357614108	0.015486142156691	0.036039315810149	0.0658990871451565	0.133345715662664	-0.0471468812931368	0.0554648873706208	-0.0408443752256167	-0.0109947014592059	0.0834596094259949	-0.019177833066422
MTR	MTR	blue	blue	0.0870648964186059	0.151895493274524	0.0310746158771092	0.053307895965134	0.087041020833796	0.171045857365737	-0.0590671228129548	0.0731312981589787	-0.0425967051059516	-0.0182379040571489	0.100999206932622	-0.00865365065026458
FH	FH	grey	grey	0.0284174544898602	0.139602780116058	0.101072875277566	0.0751656129287409	0.0344381192172714	0.0724310578262774	0.018057137464085	0.0155331947270534	0.0603391643439875	0.0136488268049919	0.0604553404501948	0.076996595044607
KMO	KMO	grey	grey	0.111401504461195	0.140741520717338	-0.0075220808040173	0.0225014480156848	0.117101946652994	0.11582979245159	0.0165480323465701	0.123586652877444	-0.0307480990508307	0.133250878948889	0.0899646374540085	-0.0396056143470463
OPN3	OPN3	grey	grey	0.0244315269423066	0.120647717016554	0.0642578444783936	0.076636757327337	0.0749724085301335	0.0654659545105644	-0.0315088969403749	0.047052144971358	0.00567121809851833	0.00860334350756595	0.0929215348277424	0.0339250272206244
CHML	CHML	grey	grey	0.0856562815620997	0.140371704991701	0.00838754709782041	0.0342673023631745	0.125134576356949	0.113526418932324	-0.0278149927860727	0.115561179747927	-0.0484485571151536	0.0505893415746441	0.0979564631449804	-0.0321419538941437
CEP170	CEP170	brown	brown	0.182367013413464	0.100041489812994	-0.164800525838466	-0.00824674311429886	0.267855862406333	0.160533048150786	-0.144805008971737	0.315412729350646	-0.221198487257997	0.054105717065669	0.131579407596488	-0.219736539730574
SDCCAG8	SDCCAG8	blue	blue	0.170605718504714	0.145510219457649	-0.0345640050086986	0.0112886176466981	0.0915002827961254	0.207452310485025	-0.0253511049262085	0.125984823717244	-0.0455591427469935	0.0422649100695609	0.0631832533051749	-0.0703311116573037
AKT3	AKT3	brown	brown	0.194629584338658	0.230975650433759	-0.0312391443596594	-0.000420768244300989	0.215643016125697	0.242524783478115	-0.0540742168255051	0.227026088176875	-0.0835214340032792	0.0615625248438769	0.114143982164979	-0.0926723179995584
ZBTB18	ZBTB18	turquoise	turquoise	0.118485744207617	0.0750651457608456	-0.0457473272190206	0.0019065052586866	0.0873826662155269	0.0873803194891838	0.0149259715069231	0.120869589168479	-0.0361099364520289	0.0750056335682108	0.0369201166607744	-0.062587647094368
ADSS	ADSS	grey	grey	0.117390596763799	0.120192092263167	0.0267823175162495	0.0189183360608256	0.0259434923262859	0.105448235922418	0.0942688874714262	0.065161118694797	0.0546747907062559	0.0545069588660325	-0.00607331832744643	0.0217783726783209
DESI2	DESI2	grey	grey	0.0784967897589882	0.134484727736319	0.0329161760134651	0.0632241023906466	0.0865157569984376	0.113178531351762	-0.0205497827515726	0.0772183056129081	-0.00485400111058841	0.0153741193819132	0.0806562501168238	0.00394801685248746
COX20	COX20	grey	grey	0.020533795568405	0.149799127280243	0.105391678064425	0.0792699439453911	0.0427870821693633	0.0820908260729938	0.00376420489466512	0.0175961351105686	0.0451670904895702	0.0200712338223653	0.0782673602666282	0.0839959498109366
HNRNPU	HNRNPU	turquoise	turquoise	0.258190263510842	0.139957237241323	-0.0366118362076474	-0.0659070217961886	0.0180910697750516	0.19438126885321	0.161271520966683	0.138776111565746	0.0364866473228695	0.20070116327262	-0.0539128217228417	-0.0317049299951787
AL356512.1	AL356512.1	grey	grey	0.0534188191231249	0.0182521031771682	-0.0387985436310667	-0.0289119339251367	0.00919267176408493	0.0345208491952567	0.0270145228167584	0.0321520545871815	-0.0152590679767018	0.100890540577365	-0.00910768527101596	-0.0344416367968846
EFCAB2	EFCAB2	purple	purple	0.215127375954227	0.0423526458742602	-0.134082365884599	-0.131459695894095	0.0395245701857969	0.10841562398739	0.134161678641546	0.15477294386893	-0.042198331956069	0.370025048815338	-0.0865517121813929	-0.124338095175045
SMYD3	SMYD3	grey	grey	0.147280778901061	0.158240235571123	-0.0275809546173888	0.0230105164870118	0.141754391281435	0.186066595448888	-0.0585059335221658	0.153040992768968	-0.0969166220402362	0.0422532295136784	0.110660721857514	-0.0790840004616103
TFB2M	TFB2M	grey	grey	0.0615278565572057	0.0896722509369998	0.00390811453199171	0.0179688876923687	0.0698014164375219	0.0817682086202406	-0.00822403180638734	0.0715728841905582	-0.0183615383242113	0.00246898307437848	0.0500238059374696	-0.0148627224963243
CNST	CNST	grey	grey	0.151899117396137	0.0850261991167472	-0.0966128531550222	-0.0219671490053049	0.156130327040276	0.12476400168753	-0.0352481698748432	0.199213062221153	-0.103522265708525	0.0622083735532198	0.0570471709569964	-0.132543718227444
SCCPDH	SCCPDH	grey	grey	0.0139718526637513	0.0300154816564146	0.0988805097750786	-0.0190144450878057	-0.126150548516668	-0.00735806834449455	0.176933742859478	-0.0944020398183763	0.149173032479637	0.000315307791016597	-0.0935078231059551	0.127627163899489
AHCTF1	AHCTF1	brown	brown	0.319215271304883	0.230330454285619	-0.185937142930515	-0.0240012063089792	0.386542095050109	0.282046870759401	-0.0932487888348112	0.462790459146392	-0.245455124152263	0.130973242711133	0.17249337405774	-0.267369437232641
ZNF670	ZNF670	grey	grey	0.0777449080710001	0.0727351269722277	-0.0319551501999852	-0.0118008260652055	0.0779510646934553	0.0810238885577448	-0.00432585986335318	0.0902965590775107	-0.041605933753799	0.0471827441250891	0.0424056875326259	-0.0494193726158457
ZNF669	ZNF669	grey	grey	0.0382046209856333	0.0401021723645882	0.0139654419690897	0.00233549626613711	0.016313488792419	0.0261492412845537	0.045803897331727	0.0302091015453172	0.019813105840577	0.035594846347915	-0.00225467041398019	0.0121808473795755
ZNF124	ZNF124	grey	grey	0.130102796911179	0.208422784929119	0.0313531192617957	0.0745377565921993	0.171445878458698	0.207209251689535	-0.0999392108471343	0.149655329850163	-0.0813119351787626	-0.0457851079165628	0.166203315171125	-0.0400614452862122
AL390728.6	AL390728.6	grey	grey	0.108152073946619	0.0848491117722973	-0.0237225989817525	7.41605967721562e-05	0.0624341427470358	0.109252352902616	0.012172977520537	0.0870595022726834	-0.0259657531740678	0.0448804989389406	0.0287035211055788	-0.0377461710368088
ZNF496	ZNF496	grey	grey	0.0534097945618659	0.0630637328351001	-0.0217313959148182	0.0181711747947676	0.0916567884906985	0.0755337057435006	-0.0587237460382759	0.0824649728058717	-0.0637653583747599	-0.0110800103908151	0.0698543577179107	-0.0545747541320108
NLRP3	NLRP3	brown	brown	0.235183515305743	0.126371042150678	-0.212896603935154	-0.00720259707252456	0.393185700724221	0.154455472064367	-0.114057454169564	0.435209066350542	-0.252229231598038	0.192504419853064	0.172039993176901	-0.276031308189354
SH3BP5L	SH3BP5L	grey	grey	0.0323335826268797	0.0191708520547931	0.00479500957268731	-0.0227589038949267	-0.0183038490027049	0.022064228416589	0.0561498611773981	0.00433776032905575	0.0315008557938503	0.0349844026036239	-0.025314120258915	0.0167589989132461
ZNF672	ZNF672	grey	grey	0.000845730924045452	0.0274243680561963	0.0203294964398425	0.0330234835352068	0.010965797989097	0.0126500752000644	-0.00384840497703166	0.00319750283530427	0.0103953277302002	0.0280499948885141	0.0250678892654714	0.0172017821128757
SH3YL1	SH3YL1	grey	grey	0.0282424767919339	0.0684414025867892	0.0331617783269687	0.0314231139177993	0.0219043967080099	0.0511812392409779	8.37291844242835e-05	0.0143466272796818	0.0175416118174967	-0.00874252509657619	0.0329652737943244	0.0242020802289155
ACP1	ACP1	grey	grey	-0.0521278640761154	0.143654565806415	0.188230864292783	0.169287121416776	0.00439499509771706	0.0219960783291848	-0.00761594662430627	-0.0571785681884709	0.128178674473369	-0.0353976680870791	0.0885228572070574	0.167439840783709
TMEM18	TMEM18	grey	grey	-0.0242790182556654	0.101193449507486	0.109982625213498	0.123952586936549	0.0541621083900616	0.0206229920508177	-0.0314568088218485	0.0060309043721762	0.0533372281376708	-0.0199553424361905	0.0934708582852914	0.0778790666513526
EIPR1	EIPR1	blue	blue	0.0916677039190375	0.135586994011996	0.0432088638779796	0.00338513851466505	0.0263290258447339	0.139889853252021	0.0465627076246307	0.0385443172713071	0.0389987485326402	0.0121014057579536	0.0200214376299033	0.0331358376776358
TRAPPC12	TRAPPC12	grey	grey	0.0712057917875985	0.119909238259902	0.0577670703946696	0.069308932957579	0.0244062240538989	0.118104994982334	-0.00550447990908691	0.0228961050978201	0.0372405198243565	-0.0146911142037279	0.0479832954512632	0.037765475573947
ADI1	ADI1	grey	grey	-0.018230869198443	0.159844921942459	0.174286247492933	0.176731642133946	0.0332506483841319	0.0461425943329185	-0.00310687372809137	-0.00730028737973643	0.112723849056229	-0.003995998916173	0.0918931134183257	0.142905639427098
RNASEH1	RNASEH1	grey	grey	-0.00514403045609221	0.090789548914733	0.0688312168441408	0.0647984768813827	0.0238165770952089	0.0447922094213109	-0.017759416058355	-0.00276373158562874	0.0230880992143096	-0.0218948649217279	0.0624130014366567	0.0500127131693685
RPS7	RPS7	yellow	yellow	-0.403805901713852	0.147683986631268	0.781581815673334	0.480706122655742	-0.261260187900915	-0.224274742324811	0.115309208494664	-0.456353064058677	0.604911293792496	-0.262331645586774	0.0650841622609812	0.737685558315377
CMPK2	CMPK2	grey	grey	0.0173511303255715	0.0423887963804105	-0.00150514467314807	0.0403751082207484	0.0723433017326034	0.0335682191915691	-0.0402001731562253	0.0643417708230604	-0.0379819366597504	0.03134947407558	0.06929818579622	-0.0277244843368623
ID2-AS1	ID2-AS1	grey	grey	0.0611322223479388	0.114273499514038	0.0177499417921685	0.0314527196040365	0.109520339569275	0.0741297581716579	-0.0094183045864717	0.103990071820132	-0.0111818138462518	0.0631466102236699	0.0645966815060138	-0.012656788968234
ID2	ID2	green	green	0.0900151208781714	0.435518427762967	0.175136943615456	0.282136406290732	0.444669940863253	0.24021544754004	-0.203478233914791	0.301911282128042	-0.060240557926347	0.00790827500548991	0.376644880289975	0.021858412512363
KIDINS220	KIDINS220	turquoise	turquoise	0.186511828829508	0.161286906376308	-0.0115598644732066	0.00330611288394584	0.0746440161726308	0.204901720160823	0.0317145287265144	0.116589291009681	-0.0150225784013553	0.00365934485626503	0.0412558423833531	-0.0373505017751075
MBOAT2	MBOAT2	grey	grey	0.10056107644807	0.0234427547166945	-0.0671192522918706	-0.0523771643431012	0.0308477445954186	0.0600837786705914	0.0641937656826157	0.0757388347776465	-0.0338547928346486	0.0969699042005068	-0.0167401769443324	-0.0600035720712175
ITGB1BP1	ITGB1BP1	grey	grey	-0.0376836576813682	0.134677516823916	0.158519494063846	0.156223930265236	0.0419834155523965	0.0309591928383965	-0.0316361473097963	-0.0148363659424923	0.0845992806847059	-0.0436936997823104	0.0993657629842257	0.130889137969201
CPSF3	CPSF3	grey	grey	0.0344594349436178	0.0974098482612605	0.0742862778366459	0.0420296114148533	0.00596202942540075	0.0585209251530401	0.0436268587818718	-0.00151394472761375	0.0701381417607521	-0.0152754665162358	0.0190568216289248	0.0604421408683469
IAH1	IAH1	grey	grey	-0.0510267634753569	0.116994128057893	0.167807474784279	0.147945207465883	0.00595776777217788	0.00909526166711982	-0.00768996520897513	-0.0488296032263222	0.120602606178713	-0.0432587908953388	0.0741399362503351	0.149217188291118
ADAM17	ADAM17	brown	brown	0.323352858356934	0.183320245781054	-0.209600564047674	-0.0352574157168899	0.35314847916239	0.263762727979156	-0.111858828120423	0.45606546399981	-0.264001543923062	0.17196868134763	0.15378586433126	-0.290519215175024
YWHAQ	YWHAQ	grey	grey	0.166785709612076	0.243547003910115	0.00595314779403644	0.0805297232478724	0.225100058884642	0.194927319907596	-0.0612955847066163	0.230105935433491	-0.0666854551012985	0.13316169106648	0.161684140286236	-0.0652734877268079
TAF1B	TAF1B	grey	grey	0.080011631823069	0.161090533563274	0.0535884105485696	0.0670356763668485	0.0811899250197685	0.143951477773784	-0.0248109153687408	0.066412795762843	-0.00498651275764422	-0.00108193723192301	0.0955317871194928	0.0189613019604326
KLF11	KLF11	pink	pink	0.0185277755650604	0.19262703295486	0.0467787231468441	0.197668699215959	0.237176274995439	0.124454409486234	-0.205327946168723	0.140011326012451	-0.0919586118104988	-0.0246553077278544	0.282513391536986	-0.033181224834607
HPCAL1	HPCAL1	green	green	0.0926505646977071	0.172668019224698	-0.0865728555279806	0.12416006639807	0.400935794256799	0.14185502667732	-0.235566915660754	0.312912281134871	-0.206645368692182	-0.0145946123165879	0.267287976981447	-0.163912263992562
ODC1	ODC1	grey	grey	0.0317849333527944	0.118612706392742	0.0142942471171289	0.0720057294534077	0.139352261264076	0.0632486805508852	-0.0627984750448736	0.103949049321412	-0.0542191762153866	0.0743851952137437	0.122226682653483	-0.022392224602847
NOL10	NOL10	grey	grey	0.162546567923105	0.210997776148434	-0.0375502269912971	0.043445844733096	0.230521452922518	0.225716052803997	-0.100699155887781	0.224759445372337	-0.119144966612714	0.0297458081016889	0.165864519033359	-0.0968586923041807
PDIA6	PDIA6	black	black	0.0431712443237006	0.322937745146344	0.205924450394729	0.210519401688091	0.145950960104749	0.176856250907028	-0.037660295483829	0.0676356007817747	0.0632293446494138	-0.00288072100617636	0.210684995936862	0.145135863370978
SLC66A3	SLC66A3	grey	grey	-0.0163378797823726	0.117233355084793	0.123211973229645	0.143710793142846	0.0382511288681583	0.0359071059587591	-0.0254947089324294	-0.00345978650337256	0.076202257727088	-0.0450036935875613	0.0918722187053946	0.0933829261200595
ROCK2	ROCK2	grey	grey	0.103596017719619	0.124731534301354	0.0246386681186673	0.0303060565204361	0.0358194729822685	0.141613867474984	0.0200041620630761	0.048427513650484	0.0212861937859669	-0.00346828868103583	0.0393441344326951	0.00897329840244151
E2F6	E2F6	grey	grey	0.0213213978783122	0.0779144841636285	0.00933494252004361	0.0502619781915474	0.101114274429261	0.0483769048407244	-0.0640629902120365	0.0792785718491953	-0.0387341544429117	0.00570861501238182	0.0804279096463644	-0.0199583203031152
LPIN1	LPIN1	grey	grey	0.0668270149112679	0.145908866130897	0.00393206245984697	0.052359962165838	0.158291998476404	0.118105855127751	-0.0692517543779038	0.131931639823793	-0.056082982945223	0.0274327476450502	0.114975433443209	-0.0377553632488059
NBAS	NBAS	blue	blue	0.221318629258699	0.190380717502899	-0.0593680710932751	-0.0238692239620543	0.15201272236349	0.26580008215606	-0.0225550138328911	0.192459694396308	-0.0934053988170165	0.0456391138606631	0.0904406285195045	-0.100571093008434
DDX1	DDX1	grey	grey	0.029889598665362	0.126925274664409	0.100667363004718	0.0695579568172399	0.00424862459720667	0.0810880146408075	0.0179104220093704	-0.0074955518940883	0.06556695415612	-0.0121121332562131	0.041670128963901	0.0822050520175098
FAM49A	FAM49A	green	green	0.225331710915671	0.304971753189671	-0.134403602040481	0.221413205202653	0.587231419856246	0.309294188526034	-0.402977264824086	0.481163251983262	-0.362996762460498	0.0411709214062293	0.463099268491456	-0.280213718771072
SMC6	SMC6	grey	grey	0.084065479657142	0.121086092890873	0.0493161058756166	0.0202625806024781	0.0135595641195343	0.109632260858912	0.043462271078497	0.0270467020953042	0.0477020567949289	-0.00147727235938773	0.0153985714410562	0.0347696991030792
GEN1	GEN1	grey	grey	0.104750669081734	0.103705308069304	-0.0106745247347094	-0.00433959229562603	0.0734274272641745	0.111634880430052	0.00176297131304286	0.0980261381253359	-0.0303756948117032	0.0453173636619875	0.0440188466192841	-0.0411398401231134
RDH14	RDH14	grey	grey	0.0167747086615451	0.0660381253038659	0.0609051864997697	0.0325962121927625	-0.0191572153212234	0.0366833024811964	0.0425407022429724	-0.0212749748432398	0.0639342233556622	-0.00148092999893498	0.000133651803298787	0.0575002040013812
TTC32	TTC32	grey	grey	0.0178798040938067	0.0466076912186987	0.0546906330314139	0.030561769169745	-0.0215448610063121	0.0155562818373123	0.0495438335713279	-0.0123747114250257	0.0699940785684618	0.0293563834065589	-0.0110658911714633	0.0579298014578546
LAPTM4A	LAPTM4A	grey	grey	0.108269167321089	0.166514943741939	0.0706668178147485	0.104764836639763	0.100283167268871	0.105337942418304	0.0394676561586656	0.119134737015043	0.057550205482417	0.0293272417708964	0.064854140939354	0.0407131854126554
PUM2	PUM2	brown	brown	0.287161376248807	0.224283411331307	-0.116067737570628	0.00880873598125992	0.24562349070451	0.322825347896475	-0.0980560678534633	0.299709842151414	-0.173508180909753	0.0452015941599742	0.148896265922446	-0.184519531599747
RHOB	RHOB	grey	grey	-0.0236763519786434	-0.00325791155406189	0.0538826035572861	0.08184676826237	-0.0150915307804488	-0.0496849476901462	0.0414595746101769	-0.0177842418506814	0.0513644698877049	0.0873184050361209	0.0232043919062838	0.0619183013310528
HS1BP3	HS1BP3	grey	grey	0.015062475246078	0.0777814500218513	0.0690652073700144	0.055086809448121	-0.00819644570675226	0.0354620665741257	0.0387710464584364	-0.0157206963053972	0.0713573033419574	0.038351474101749	0.0199851304221977	0.0722247770641907
LDAH	LDAH	grey	grey	0.0341004856081926	0.0882403126473711	0.055952112479572	0.0303596195214898	0.0012834228111704	0.0787222488583357	0.00363213698462872	-0.00874356637263819	0.0258832141614614	-0.0199080489941384	0.0331072950276953	0.0442132753647989
ATAD2B	ATAD2B	brown	brown	0.331645455475946	0.204304720525022	-0.145565571864226	-0.0694220267147873	0.237655392731723	0.312894585905017	-0.0154797839089521	0.331096486122158	-0.15913801557373	0.103514998668825	0.0882013042679841	-0.198595691759333
UBXN2A	UBXN2A	grey	grey	0.107117482713221	0.0808429322344991	-0.0139120104853114	-0.0456705200768527	0.0167328575174917	0.0911414500397988	0.0825344175261626	0.0618100347266531	0.0102291398031829	0.0934742442038527	-0.0194661649699623	-0.0193777168699338
FKBP1B	FKBP1B	grey	grey	-0.0435095110403057	0.00536788363176087	0.0627694233658042	0.0437052756745375	-0.0286606765871405	-0.0293246599802861	0.00958613965282765	-0.0487855921097763	0.0545065581422646	-0.0391140859702654	-0.00733816485037731	0.0611172892592359
SF3B6	SF3B6	yellow	yellow	-0.0927505875748716	0.147681912675056	0.263023967765706	0.207778349655988	-0.0373701695448164	-0.00151864555680955	0.0153139618551104	-0.111091903509962	0.19206338398341	-0.0623071611694942	0.0774181686897719	0.245673700757927
FAM228B	FAM228B	grey	grey	0.0892275555731939	0.0670450050961583	0.00838556638492488	-0.0040078609305683	-0.00638615325596983	0.0932844770533868	0.0496141533159247	0.0265981612584562	0.0327271020167488	0.0147577583523137	-0.0116881610227343	0.00787087630723521
TP53I3	TP53I3	grey	grey	-0.0373749862254114	0.0674087306455189	0.124680104651241	0.0996942136529759	-0.0213126326614962	-0.00521364754114182	0.0364934522680094	-0.0537634123386887	0.119633574501324	-0.0264403980348268	0.02281621042392	0.122244254135712
ITSN2	ITSN2	blue	blue	0.249931863194413	0.202965513920981	-0.0911829082095621	0.0136212661789222	0.181064042916133	0.312628048764636	-0.0809254898978268	0.216040150131538	-0.146872147828046	0.0402551782718946	0.135027772148629	-0.14493156967939
NCOA1	NCOA1	turquoise	turquoise	0.311502291993463	0.141870134681802	-0.123399511170123	-0.0685583112134377	0.0987990120626339	0.287027514744698	0.0131643231712932	0.198076298864883	-0.0914044596927811	0.0646788785759371	0.00864995639213475	-0.144233701009959
PTRHD1	PTRHD1	grey	grey	-0.103799871221917	0.0271860586494495	0.214385284179898	0.0807910111562065	-0.132888451247491	-0.0823772558225909	0.132447711474433	-0.162708312318952	0.242779215129338	-0.0507725055042772	-0.0616738926071091	0.235085995686887
ADCY3	ADCY3	grey	grey	-0.0219473446128404	-0.0289728686393168	0.0187785657143852	-0.0312684375735824	-0.0985715220801261	-0.00855211410205849	0.0532661405859768	-0.0976710168387993	0.0437780774195595	-0.0756773901196908	-0.0426906941508867	0.0417078618388786
DNAJC27	DNAJC27	grey	grey	0.0750644698047468	0.0571696096911022	-0.0313113457914197	-0.009328782567355	0.0468675968265299	0.0790698164069374	-0.00499607825385061	0.0628325331536321	-0.0331603950298586	0.0472889538087691	0.0283246528405027	-0.0430708474591697
DNAJC27-AS1	DNAJC27-AS1	grey	grey	0.0543179177246656	0.0274248487641274	-0.0207924001096201	-0.0212721027942893	-0.0110129212734419	0.0398754792827531	0.0438720668137419	0.0198806991272441	0.00841610878566516	0.110239203331266	-0.0240554238479093	-0.0147799577321995
POMC	POMC	grey	grey	-0.0634499548975264	0.0237655385274127	0.114962160661508	0.0615859113520536	-0.0815255201198108	-0.0291967965840701	0.0408973429857448	-0.108052235448651	0.120766273185494	-0.0569163635269817	-0.0152855972413532	0.130271056974926
DNMT3A	DNMT3A	grey	grey	0.0493751466992267	0.0627535560095779	-0.0209399222293112	0.029729552674001	0.0775536435334359	0.0696946765437597	-0.0307220463479357	0.0674243253290044	-0.0507488176066343	0.0106986665061274	0.073812054208174	-0.0338210872726797
DTNB	DTNB	grey	grey	0.0726092162687564	0.0141820836257381	-0.0495412759359987	-0.0349381493864655	0.0151513412425542	0.0567562993698358	0.0232458402020889	0.0501677540720781	-0.0316710734894753	0.0549839808538841	-0.00913047855556475	-0.0481566434623759
ASXL2	ASXL2	blue	blue	0.159929367070723	0.158660177787719	0.0121713377132429	-0.00256549137237231	0.0259248218262198	0.224856281732288	0.0286785188960033	0.057255712216047	0.00203484112755159	0.0370104857105056	0.0319447179407787	-0.00673155439534718
RAB10	RAB10	grey	grey	0.147964268381528	0.205013077153705	0.0666900350560859	0.0894449219334832	0.0484608035515403	0.217758971206604	0.0175813640147179	0.0597234440629738	0.0342016839331977	0.0408288082333346	0.0937583229961261	0.044282910790739
HADHA	HADHA	grey	grey	0.00673359530157662	0.236957129872128	0.279984741464603	0.203347787054558	-0.0222371020416989	0.0808167319300657	0.100085301225521	-0.0611380689895305	0.247563850565055	-0.0729983447216199	0.0579686341487388	0.25272399023466
HADHB	HADHB	grey	grey	0.104066415100673	0.137989439583278	0.103467324765916	0.0667629143760723	-0.0291801495229108	0.13212722682527	0.072408154701386	-0.000335783654253309	0.108405135641584	-0.0381512186075212	0.00242788098548275	0.0922612521545504
SELENOI	SELENOI	grey	grey	0.0999779940895052	0.101653805429959	-0.0206354983643241	0.000536539454484479	0.0723676536742258	0.122050191817679	-0.021926108788834	0.0894993546273705	-0.0468680368563537	0.0266665921186401	0.055283721950872	-0.0460703199430908
SLC35F6	SLC35F6	grey	grey	-0.0152831827899	0.100605180854122	0.0899520259447836	0.108153173386133	0.0450197608809638	0.0411627655017103	-0.0363867408894612	0.00141219179683367	0.033904493620759	-0.0324998734693358	0.0865779890473947	0.0647256098623861
CENPA	CENPA	grey	grey	0.0544051018258381	0.0613718588792228	-0.0129026100990451	0.0198244181046366	0.0488613022813138	0.0728630214167693	-0.0209928678868913	0.0560194389422148	-0.0240717898135333	0.0161983173637512	0.0440041405587692	-0.0253228226440729
MAPRE3	MAPRE3	grey	grey	0.00273534438545203	0.00296451191017528	0.0145118051655353	0.0136113690181638	-0.0161882495396688	0.00343717563558044	0.013037185170765	-0.0131103035468802	0.0208799331943565	0.00300578779381482	-0.0071229852815442	0.0224256773482289
TMEM214	TMEM214	grey	grey	0.021150988515269	0.0815597843177889	0.0640656172544871	0.0439937503531044	0.00100562379151267	0.0403115697370764	0.0328313721901697	-0.00413852340414151	0.0520664464882041	0.00882543346019006	0.0170566165675239	0.0544108064116243
OST4	OST4	yellow	yellow	-0.196969723986084	0.138146717408377	0.405105546368833	0.30855066783428	-0.0687850958978244	-0.092428586351079	0.0164014325449355	-0.187647790522756	0.283273745963013	-0.0879834320748601	0.103994623565468	0.373657546523193
PREB	PREB	grey	grey	-0.0248914989558999	0.0467672360299481	0.10387358834805	0.0453584770210709	-0.0680589518350569	-2.33034926032644e-05	0.0678415490120749	-0.0730707278558205	0.117666690761541	-0.0125780842354648	-0.0295953528274893	0.117445383264904
SLC5A6	SLC5A6	grey	grey	0.0455176124002064	0.0822365991359736	0.0133600772564515	0.02348680682183	0.0615323548689531	0.0571887976764058	0.00101698838271445	0.0560746462971267	0.00130598620149126	0.024458169331945	0.0363726624626009	-0.00101968294996489
ATRAID	ATRAID	grey	grey	-0.061245727281591	0.153924519925856	0.211607374058018	0.184863568753106	0.010753380113163	0.0184220568585922	-0.012260147836615	-0.0551095154758325	0.145544821521756	-0.0392065028310295	0.0959757656724968	0.189561969098748
MPV17	MPV17	grey	grey	0.00468334812031453	0.12197763865507	0.114591596162798	0.103359107043939	0.0397461840953714	0.0544196986878958	-0.0124551297369726	0.00743474193257251	0.0629079735641739	-0.017795143400538	0.072255451806047	0.0822021837192429
GTF3C2	GTF3C2	grey	grey	0.057555336027732	0.0974777037151009	0.0430513464268986	0.0438934619245353	0.0261732826160776	0.0980956396078638	-0.00481431656677086	0.0220260970570534	0.0190512602679986	-0.0261043189943345	0.043799572530518	0.0282064256690014
EIF2B4	EIF2B4	grey	grey	0.0032254062821202	0.0449320306364686	0.0388336684510474	0.0342500894128389	-0.00968192988751888	0.0347614896152943	0.00626829376034445	-0.0129998843538576	0.028538143060949	-0.00144280388221083	0.0171346884717419	0.0342147527774568
SNX17	SNX17	grey	grey	-0.0962255373767064	0.133501405811324	0.247261618655372	0.186993095196801	-0.0507540804027835	-0.0129185470736714	0.0352117156092874	-0.11738484343146	0.192972429098872	-0.0824600117578889	0.063272855147678	0.231609147609456
PPM1G	PPM1G	black	black	-0.0430059063061774	0.178411922566337	0.194227401097728	0.196642492429841	0.025569086714138	0.0641378740965068	-0.0313436433460597	-0.0472205896271675	0.120291152548955	-0.0899161709972184	0.117160776202247	0.161846032116747
NRBP1	NRBP1	grey	grey	0.0123533363616464	0.091572233294904	0.0733235709686466	0.0912479644866972	0.0412942461286743	0.0458990246046766	-0.0184501415198189	0.0199916503043299	0.0331364840742231	-0.046194125221613	0.0608050261888392	0.0533686730467779
ZNF512	ZNF512	grey	grey	0.0553978224296728	0.0544222738494911	-0.00698680453419215	0.0103269997043144	0.028742655935882	0.076196441768857	-0.0203515424954856	0.0357002460532006	-0.0288588469456798	-0.0133836471589042	0.0351137932003017	-0.0179710349582576
GPN1	GPN1	grey	grey	0.0386947762923021	0.0782790451345238	0.0237441830674912	0.0332095065785906	0.0536725667726834	0.0451711369612759	0.00164881367391808	0.0557777598525215	0.0106661323968202	0.0126010652472954	0.0330690542861355	0.0124780397152552
SUPT7L	SUPT7L	grey	grey	0.0461084517830599	0.0807177034111505	0.0324758494982197	0.034983781695275	0.0327311446124694	0.0617691274670705	0.0127448048087682	0.0352458335351086	0.0189414757955481	0.0124999494841432	0.0295552715273071	0.0225639581533301
SLC4A1AP	SLC4A1AP	grey	grey	0.0259196126109562	0.0783438533564326	0.0762863902307565	0.0484753666152942	-0.0463936117747111	0.0477877418103583	0.057290103695153	-0.0373362203574276	0.090699382609379	-0.000132194009899414	-0.009368662212591	0.0866270520397246
MRPL33	MRPL33	grey	grey	-0.0241101448360762	0.15598937220826	0.233843624335999	0.141202236346665	-0.0357193999881726	1.92651548158137e-05	0.121684030788154	-0.0607381122479255	0.234383401540262	0.00517139646567521	-0.00106635524086368	0.232612145324062
RBKS	RBKS	grey	grey	0.102155592373395	0.0585621510298924	-0.0533077255868221	-0.0166035696758191	0.108945394091978	0.0309378418054567	0.0665501275474999	0.148146509101053	-0.00797322053282082	0.186430480007736	-0.00512233294291863	-0.0547869433364068
BABAM2	BABAM2	turquoise	turquoise	0.240802036435654	0.121387647083613	-0.0991831025290191	-0.0715789037320585	0.105685935306304	0.202512839900997	0.0487564337850288	0.186743093045335	-0.0634281932080386	0.069029418220779	0.00595388659073642	-0.117992770774356
AC104695.2	AC104695.2	grey	grey	0.0681467737886639	0.0949540007861941	-0.0656983958280786	0.0294357940335756	0.197398056739363	0.0687646512536849	-0.0772878116367627	0.16806801631756	-0.104182564366578	0.151391929243562	0.118581439624837	-0.0948838870836043
FOSL2	FOSL2	grey	grey	0.163251179689507	0.129839992140077	-0.118052849911563	0.0266738818885187	0.321390926721115	0.0998589666768516	-0.045033965998609	0.320262450277187	-0.137692182395488	0.116051322291302	0.140451343671229	-0.156625874319748
AC104695.4	AC104695.4	grey	grey	0.109140309873767	0.0876795219001	-0.0863081875193773	0.00349288428279361	0.202025459147855	0.108794242047434	-0.0765665352274122	0.192298520663734	-0.12538995361142	0.0669644485291516	0.109203016890791	-0.117484432206805
PLB1	PLB1	grey	grey	0.0175502591011127	0.00286146920403842	0.00328326380331673	0.0184274301768024	-0.016183399704304	-0.00934114311111619	0.0384627031717679	-0.00568812825178152	0.0347260643894157	0.0197133342930857	-0.00604854612853093	0.021615893225768
AC092164.1	AC092164.1	grey	grey	0.0620410476179736	0.0518948641534964	-0.0388152347083321	0.00879182313058069	0.0757271218226386	0.0507692634735822	-0.0102639634473554	0.0855273420927865	-0.0377193048656968	0.143490827358692	0.039432776148015	-0.0436016928008101
PPP1CB	PPP1CB	green	green	0.277647469099829	0.21955109158895	-0.154533294292165	0.0398012694382366	0.386334860494827	0.27454477898613	-0.154360707549722	0.395159220281218	-0.23293793692952	0.107808526191914	0.207176352521592	-0.23461819059194
SPDYA	SPDYA	grey	grey	0.11506538304153	0.132544694889898	-0.0555236904051403	0.0240841728194292	0.236067191022897	0.100185532539278	-0.061015492896945	0.214571551199994	-0.0931962127073514	0.114517421171598	0.112955845621763	-0.0988454809869246
TRMT61B	TRMT61B	grey	grey	0.038932041606135	0.0855075857099694	0.0312392519155714	0.0370589893898968	0.035730213386205	0.0903048686432376	-0.0331885466290939	0.0265436285805776	-0.00997530049852547	-0.0144981914944353	0.0543872205775562	0.00626149079072827
WDR43	WDR43	grey	grey	0.133567052062243	0.198574568948386	-0.000541716154660788	0.0545976410840534	0.148832767459103	0.217318622130282	-0.0947373808204051	0.143110590282149	-0.0909576365962377	-0.00333581963992718	0.146691013988073	-0.0593672729183839
CLIP4	CLIP4	brown	brown	0.169738343750317	0.127224424106021	-0.0785424234638516	0.0500320610830189	0.219900266651086	0.166801665362491	-0.100153530582029	0.235829937786427	-0.141100190721207	0.0135883617921583	0.135957050572772	-0.134615977720568
YPEL5	YPEL5	grey	grey	0.241552250512144	0.0316681877365958	-0.199502795644268	-0.117665047572447	0.178478672845002	0.0838828186432349	0.098744691240222	0.293764247392528	-0.11536570628444	0.253561092779147	-0.0347096825873181	-0.203512414137777
LCLAT1	LCLAT1	grey	grey	0.0762618762676161	0.0482943904384676	-0.0266589176601171	-0.0277466522744577	0.0212313514119685	0.0883332098948492	0.0100120552654532	0.0411985966664108	-0.0295781883774197	0.0178333988951371	0.011726956381098	-0.0342744645793517
MEMO1	MEMO1	grey	grey	0.0588382346534245	0.070020536609295	0.000813951534971758	0.022305308118594	0.0495408112682355	0.0802071309712723	-0.0190538494235005	0.0527370244629228	-0.0208984312190514	-0.00678437824957802	0.0371925573339034	-0.0135173883522267
DPY30	DPY30	grey	grey	-0.0465703970985633	0.0758435137909667	0.143550100645121	0.115262262856612	-0.0376475669287446	-0.000617340667581474	0.016143786583276	-0.0712787584069422	0.119880872458113	-0.0265727725281887	0.0352919369038288	0.141877891036299
SPAST	SPAST	turquoise	turquoise	0.1492475027595	0.0899449487223393	-0.0319406328117295	-0.0226453912510656	0.0481143216529671	0.132803981866062	0.0401066124052643	0.0979708665603416	-0.0108371877296099	0.0242178162651304	-0.00188685671950567	-0.0466665677144816
SLC30A6	SLC30A6	grey	grey	0.0347969948625411	0.0416248994124627	0.0134386779644793	0.00562860913076882	-0.0131732497939235	0.0543061320990456	0.0184733518678714	-0.0109901391666552	0.0199361624252417	-0.0275335790935983	0.000311364937288791	0.0124816108022338
NLRC4	NLRC4	grey	grey	0.0208074259085563	0.0311063926948678	0.0764576321004688	0.000914246264142411	-0.131994743180511	0.0303603433889259	0.12808427476933	-0.104576921438114	0.135611389591115	-0.00799051071974372	-0.0780488622738179	0.112283363519269
YIPF4	YIPF4	blue	blue	0.108171301669224	0.116746928924791	0.00580902071482888	0.0345245680972785	0.0384474258919874	0.159380903353147	-0.0155396326352105	0.0537482823980987	-0.0131381255102021	-0.00515684093488751	0.0592543580259297	-0.012244785698658
BIRC6	BIRC6	brown	brown	0.352368840693923	0.249111021467383	-0.180661544828511	-0.0345545194348424	0.345996067397632	0.346434255417065	-0.0920431866931552	0.422647026658718	-0.230453176847411	0.106838768864629	0.161571638663881	-0.256344774566543
AL133243.3	AL133243.3	grey	grey	0.0873050276429618	0.0768956828243035	-0.0365509640003173	-0.00348653780316299	0.0908960520475878	0.0922138789418939	-0.0304305777771124	0.101141322626231	-0.0521699664723974	0.0271955651694162	0.0512948980028242	-0.0551821768386122
TTC27	TTC27	grey	grey	0.047393435288328	0.150000705273789	0.042993049807528	0.0567946904505903	0.0916205390116889	0.133469756515973	-0.0642098826814904	0.0575844748427003	-0.0381820769519996	0.00328124262668748	0.124749477376906	0.00153862488865485
LINC00486	LINC00486	grey	grey	0.0964442102150331	0.116366721838292	-0.0284426685823576	0.0114905778556482	0.102113157779457	0.106991969744127	-0.00916403921358786	0.109685258136375	-0.0393936789227815	0.0786716355299653	0.0627074760954897	-0.0507845397671186
FAM98A	FAM98A	grey	grey	0.0178881754625538	0.0618044009368957	0.0369848913729836	0.0153309164072756	-0.00949322566650308	0.0448670345611123	0.029643169191859	-0.00822688027716943	0.0388793141230677	0.000366427586643203	0.0106636713520833	0.0423210552885222
FEZ2	FEZ2	blue	blue	0.12857259318481	0.110575428602163	-0.00046548925476576	-0.00225990513696311	0.0222635920460161	0.166095971686694	0.0207683636855588	0.0538284233589694	-0.00752584073257798	0.0140502999677613	0.0204450167720375	-0.014592656552105
STRN	STRN	blue	blue	0.13438707874064	0.141442698816843	0.00204846302476619	0.0177178813661547	0.0591798177233179	0.179738091072569	0.00360477751889039	0.0849152438386117	-0.0119425342416963	0.0120384148903029	0.0505243531379932	-0.0202113400014236
HEATR5B	HEATR5B	turquoise	turquoise	0.155281228530041	0.0569843209289681	-0.0578139364261502	-0.0690685814527163	0.012895741922195	0.136368364618779	0.0367737700638095	0.0732420705714288	-0.045068713806231	0.0516375304130686	-0.0176490114116181	-0.0693126717489073
GPATCH11	GPATCH11	grey	grey	0.0529979008214961	0.044440472401764	0.00915579799673191	-0.0106588912216038	0.00289551436322763	0.0465879365728474	0.024463508435394	0.0248575633211868	0.00451579101309069	0.0132205351922895	-0.00626239880119445	0.00120162429483482
EIF2AK2	EIF2AK2	blue	blue	0.137304375036002	0.14217400579186	-0.0586390513065138	0.0276356661928223	0.191545380964545	0.181064482219629	-0.0884473302565302	0.198651207390513	-0.125418260200879	0.0605921369543257	0.135802698954282	-0.120714109497345
CEBPZOS	CEBPZOS	grey	grey	0.0221601841655735	0.136167393141003	0.0925054937732483	0.0791007436735879	0.0468264201113749	0.0788602175972623	-0.00702631001058018	0.0240973618778838	0.0375275345906302	0.00981700228680681	0.0719466330995663	0.0635117353262194
CEBPZ	CEBPZ	grey	grey	0.0210185415456243	0.124658575984908	0.0579099283181478	0.0931791200044104	0.0823862888652167	0.0748197856482066	-0.0526596394288903	0.0492938354805534	-0.00154986883213608	-0.00390506928871926	0.0997878233412301	0.0280755258823406
NDUFAF7	NDUFAF7	grey	grey	0.0620733431820671	0.0677853239712899	0.0174958826585481	0.0179986104231459	0.0232574002616006	0.0782883777305591	0.0110725861315685	0.0339698513422611	0.0130115026439687	0.002193376317846	0.0196120517426154	0.0120338228124206
PRKD3	PRKD3	blue	blue	0.173149849780058	0.145745527531782	-0.0212561861932923	-0.019027423718262	0.0705332325223441	0.198797099213232	0.0326236800748997	0.117467067070838	-0.02104604963904	0.0580371145817769	0.0320829678544047	-0.0444994524646507
QPCT	QPCT	red	red	0.0581659871058625	0.0441064265939873	0.10338686210876	-0.0589672876724611	-0.162199677224464	-0.0101920820181181	0.338903100111345	-0.0795378380761133	0.251030134620779	0.108688083637873	-0.183667787892329	0.160102185454693
CDC42EP3	CDC42EP3	grey	grey	0.156217310169948	0.0643631835353635	-0.0321473263711572	-0.0716493759322811	-0.0515061096728859	0.0742469381944838	0.226575536679909	0.0515522697360213	0.101350707651442	0.195870377945724	-0.102596905555219	0.00736977471671082
LINC00211	LINC00211	grey	grey	0.0716654501399622	0.0501183957895095	-0.0115155291787628	-0.0324093447875696	-0.0154779942772368	0.0549081194456904	0.06766477688228	0.0212087702277735	0.0310396733617739	0.114862133913427	-0.032427191282238	-0.00734116346705413
RMDN2	RMDN2	grey	grey	0.0606639073979197	0.0626453091725774	0.00472943268642917	-0.00362014333246257	0.011872201592321	0.0691694314795368	0.0309709617945757	0.0293589050296439	0.0119917874916131	0.0203130341325634	-0.00123893012241971	0.00431963359387359
RMDN2-AS1	RMDN2-AS1	grey	grey	0.0582472965433802	-0.00708123707888501	-0.0672378830975909	-0.0510506728598371	0.0416060720664408	-0.00401269114836399	0.0560769290835326	0.0689533242718378	-0.0201820709791454	0.056640589282591	-0.0374550812410164	-0.0490157473556065
CYP1B1	CYP1B1	red	red	0.047030140277275	-0.0361299231163107	0.04075355157049	-0.0788878305806017	-0.148770911455685	-0.0920296677159518	0.36164602983122	-0.0652789160079538	0.243489329141673	0.0509644203512957	-0.238837885811343	0.127793562947628
CYP1B1-AS1	CYP1B1-AS1	grey	grey	0.131406816149959	0.056614158022746	-0.103152703489577	-0.0327245079443339	0.126962478143468	0.0702475171858419	0.0131704964270552	0.163769456834102	-0.0650845301202999	0.180997266691388	0.0151476023691983	-0.105911174685178
ATL2	ATL2	grey	grey	0.185450652579925	0.188375447297385	-0.0736464661052527	0.0222612178301319	0.232472782283524	0.215296491321406	-0.0984439960534764	0.244340460214932	-0.147158695868626	0.0526395794861684	0.149789683983459	-0.137363426331661
HNRNPLL	HNRNPLL	grey	grey	0.0794185794735375	0.04510251194663	-0.00217048616648774	-0.0466757398389811	-0.0374987421643932	0.0569389158662814	0.109740731999497	0.00871544489271768	0.0459391527775773	0.0337615763667476	-0.0508912400254629	0.0201722994457991
GALM	GALM	grey	grey	0.0623485154435187	0.0790222522223476	-0.00415880852555064	-0.0215955742662095	0.0289138953728264	0.0777927832662598	0.0428484977230075	0.0390335767089643	0.00684431903434647	0.0564595636415098	0.0106370898926318	-0.00431019994821366
SRSF7	SRSF7	grey	grey	0.0866254848582386	0.198176023641616	0.0722612151850509	0.0624858862169106	0.0948326343339498	0.12660038099531	0.0414034702171994	0.0834455363562264	0.0399631149705516	0.122491887593022	0.0887772225142028	0.0532572951133314
GEMIN6	GEMIN6	grey	grey	-0.0229501947433113	0.0617991182987358	0.096965576198538	0.0595816982355473	-0.042268728942095	0.0134250643552916	0.0329690179061418	-0.0596661351433637	0.0988212719740697	-0.0200297600919329	0.00279728758574938	0.0975628296374065
DHX57	DHX57	turquoise	turquoise	0.147318239542714	0.0806256892198753	-0.0394320152730094	-0.0180020473594442	0.062307883401826	0.128302937640624	0.0337799289243737	0.10600007531228	-0.0207007348739897	0.0659974859652226	0.00379684959408656	-0.0470876053708337
MORN2	MORN2	grey	grey	-0.0263669376397353	0.0485459102533794	0.0876913057396317	0.0689505159687709	-0.0145759051821957	-0.00673830419811887	0.0106578945110759	-0.0327355717204259	0.0803927356389113	-0.00223577964168799	0.00751821902551809	0.0841037050053844
SOS1	SOS1	blue	blue	0.18554062950495	0.154986323760069	-0.016210231993512	0.0110442961516803	0.0663588254157575	0.233874608517697	-0.000232009978596524	0.104243341786588	-0.0265592952372858	0.0148072690224368	0.055896448468119	-0.0450454565629418
MAP4K3	MAP4K3	green	green	0.139879197490343	0.220769157305147	-0.097286548719182	0.114460030790466	0.453037414602702	0.214669250701736	-0.295416952004982	0.374704220748968	-0.290427281203148	0.0268087596019587	0.334899122123177	-0.219658362066185
MAP4K3-DT	MAP4K3-DT	grey	grey	0.0289524160954715	0.106281988951314	0.00797241272676449	0.0732746196186534	0.142083244805743	0.0807232891581298	-0.104381524920315	0.0987771588996446	-0.0755353879452348	0.000920637012610684	0.141500660134905	-0.042229821348188
THUMPD2	THUMPD2	grey	grey	0.109406790821468	0.103757944449766	-0.0603566881281375	0.00969525091019832	0.129912178759043	0.149308147612393	-0.0937674860384297	0.138902544903374	-0.12177465140085	0.00414443007327735	0.109252260149326	-0.0994190519641933
SLC8A1-AS1	SLC8A1-AS1	blue	blue	0.138813015586834	0.137957134914167	-0.0626778331495757	0.00581372467681108	0.172480968663882	0.16882660430458	-0.073870318259511	0.167426143464133	-0.113829269090207	0.0593087875984824	0.120128876386699	-0.105366937481344
SLC8A1	SLC8A1	green	green	0.300318376836382	0.15734720319944	-0.234771568841577	0.0164251709080118	0.368913157060643	0.295541818947746	-0.24247169590637	0.389574872404599	-0.35049538634813	0.0583729104634817	0.248126824399841	-0.336831135671984
EML4	EML4	green	green	0.226862239105305	0.236298775570488	-0.149808647253644	0.0424944184852502	0.397401412477367	0.261342922092507	-0.185732642217696	0.394351220729949	-0.286510885975501	0.13416950806122	0.281432916412266	-0.244339520968392
COX7A2L	COX7A2L	magenta	magenta	-0.0769480151912665	0.133522938849614	0.292265671743164	0.171285105163334	-0.098307081968115	-0.0255249474276061	0.127782184027609	-0.141970009031606	0.284458877865027	-0.062095714390332	-0.0128050469993117	0.301825316477671
MTA3	MTA3	grey	grey	0.0837808805868827	0.0964069747764129	3.03918174593013e-05	-0.00745008841209256	0.0495715543101144	0.112013845769209	0.00745641458064911	0.0588809651961033	-0.014116401427303	0.0164389025937893	0.0303907276282353	-0.0222070827694531
HAAO	HAAO	grey	grey	0.042010539560307	0.0836371534156752	0.0289670586240094	0.0231124883233778	0.0349207667126911	0.0734909855795264	-0.00796691642818469	0.0288013313308682	0.006793105573395	-0.00213976473494239	0.0407651651847325	0.0102638424273498
ZFP36L2	ZFP36L2	grey	grey	0.0216201285767703	0.245189450867501	0.229256327748488	0.218993513920538	0.00990863700280489	0.147467167205498	-0.0617669526018831	-0.0450065322451533	0.127694094033332	-0.0616730883706831	0.136014366184846	0.157440042906741
THADA	THADA	grey	grey	0.182936795205646	0.207247168365112	-0.034350254002505	0.0232127365669993	0.164001399166141	0.246552174464715	-0.0700710580492459	0.177569325450203	-0.105744937494733	0.0840927345390284	0.137333249590182	-0.0871864161551308
LRPPRC	LRPPRC	grey	grey	0.100251667597687	0.228727977847648	0.0330494333754791	0.0987109093282624	0.193750560298448	0.20046492449339	-0.11934474736515	0.150014165373236	-0.0851350786992873	-0.0177598132544451	0.19112364088343	-0.036191685021851
PPM1B	PPM1B	grey	grey	0.18855353219451	0.10154628990051	-0.0724651749071614	-0.0506776243758705	0.0678731421826565	0.197358549553748	-0.018656587288893	0.133086392334088	-0.0846340617539233	-0.0098365874915768	0.030519169983492	-0.10246786839706
PREPL	PREPL	grey	grey	0.0648344688060045	0.103220473956502	0.022800968725453	0.0257818767585126	0.0466548075498098	0.089992595719183	0.00531990066588351	0.0506191879512233	-0.00114277372358968	0.0263680980505422	0.0351952740008121	0.00463860211854787
CAMKMT	CAMKMT	blue	blue	0.179308385476222	0.146052479710876	-0.0285654384814554	-0.0222229409389921	0.0777307052461196	0.213629088759833	-0.000799513079451471	0.124323298382024	-0.0454908759569352	0.0529043605318091	0.0384278335190782	-0.0614377335044108
SRBD1	SRBD1	blue	blue	0.121474736489642	0.13698342502624	-0.00515963534041043	0.0343671095857215	0.0858960548394188	0.179000878858561	-0.03857548498333	0.0946098450421769	-0.0502116957178068	0.0335904107710981	0.0899767590727786	-0.0373603698277761
PRKCE	PRKCE	brown	brown	0.237329320853867	0.206078733170807	-0.147649318954171	0.0399771787914064	0.349456535261028	0.283523154860367	-0.226849695625122	0.361364128356939	-0.282736950776389	0.0655424327734136	0.248060910813933	-0.257663733246589
EPAS1	EPAS1	grey	grey	0.0433353854051677	0.00657588086308167	-0.0584090699841213	-0.0161782526312861	0.0762521481467623	0.00596687557863091	0.00149644050968406	0.0913435306832936	-0.0462635462902642	0.0609031468869254	0.014473979805269	-0.0602237885264632
ATP6V1E2	ATP6V1E2	grey	grey	0.0487118971856019	0.0743695988387323	0.0147074695987546	0.015710740139285	0.0364843300374214	0.0592935483745098	0.0171323218852744	0.0465480881125371	0.0163178537933936	0.0521253016849564	0.0204359905033416	0.00581121674370643
RHOQ	RHOQ	grey	grey	0.161466171359438	0.243139563939879	0.0053798358834265	0.167479753157347	0.246533081194012	0.228305988635412	-0.154708657019293	0.213105182186844	-0.0942702124200801	0.0418254387987609	0.226321689416494	-0.0754208797081968
AC018682.1	AC018682.1	grey	grey	0.0836089240620853	0.0628026094757543	-0.0808095472586659	-0.0216045162096729	0.103166996365909	0.0939664480517878	-0.0613076650508816	0.109298138684602	-0.100590484782322	0.0535812937747959	0.0652247112956903	-0.105504938980746
PIGF	PIGF	grey	grey	0.00326704087367711	0.0785578762169533	0.0976572029117618	0.0309794642031869	-0.0409320108128331	0.0296561585229174	0.0687943699889093	-0.048613354591978	0.0994353872761747	-0.00522411054035606	-0.00574187227788672	0.0987042412237905
CRIPT	CRIPT	grey	grey	0.0134461654055837	0.0859761794167919	0.0813104721554156	0.0672277491265934	0.00253525059977316	0.0444248289158891	0.0247244282432754	-0.00916004273572566	0.0712757478360832	0.00995141008448034	0.0311905850151444	0.0764919748096938
SOCS5	SOCS5	grey	grey	0.024045722769784	0.0649517051060971	0.0344795319774574	0.0472176990015817	0.0375809341551294	0.0387899421917814	-0.00275926752431778	0.0307612364792485	0.0174972377337251	0.00379236912662534	0.0377131578733905	0.0205805436893013
MCFD2	MCFD2	grey	grey	0.0600056380395032	0.140174772145591	0.0677822614796509	0.0651033829757523	0.0650079004721695	0.0915810394426396	0.0220830548237211	0.0523514475251677	0.0399779075026708	0.0158997022293089	0.0543228434102159	0.0456921789571323
TTC7A	TTC7A	grey	grey	0.223139871601669	0.249745179657593	-0.0645832290154306	0.0548349001548774	0.321710025393157	0.267450792310127	-0.137352124176341	0.303636611307168	-0.164558378920847	0.0599270853126653	0.196470192409151	-0.149057424584105
STPG4	STPG4	grey	grey	0.0858021133165093	0.111962241906014	-0.0632329155392229	0.0361706413115104	0.191453380374513	0.100473858330237	-0.0953251141395438	0.166062828387482	-0.116798420199538	0.115617187239771	0.130005042676645	-0.100688773339948
CALM2	CALM2	black	black	-0.135114747042956	0.155525063129552	0.251021252420582	0.396900721020738	0.131067305860858	-0.0119911114029528	-0.207715034277317	-0.0183484275696223	0.0663904295217183	-0.0907330231757306	0.27182925299451	0.184484213303186
MSH6	MSH6	grey	grey	0.0679879654840894	0.106440011011966	0.0100434528640218	0.0269202961738273	0.0685717913599916	0.0980751155907549	-0.0169163017830958	0.0648409775942059	-0.0150056867411684	0.0270224750664062	0.0556702033095636	-0.00956788401030399
FBXO11	FBXO11	brown	brown	0.341908666558261	0.23745913139383	-0.164156816795928	-0.0546005665327118	0.294270301369573	0.325239155509259	-0.0433616348901036	0.391719683098685	-0.195408205955167	0.147451811485757	0.134516263972651	-0.224246209223664
AC092650.1	AC092650.1	grey	grey	0.0544810892068341	0.0310058420469785	-0.0179554725251061	-0.0331446725382451	-0.0103084033365569	0.0433350098292527	0.0531178394271669	0.0177703248993477	0.00678058983221239	0.0450197846555044	-0.0224037361374232	-0.0116782779698117
FOXN2	FOXN2	grey	grey	0.177567176997547	0.187603373530559	0.0158855874455629	-0.00566303452168766	0.0600666875317757	0.207627628967242	0.0632074355852479	0.101002990722932	0.0116546000818783	0.0439138121398698	0.0361830788795353	-0.0097475703460208
PPP1R21	PPP1R21	blue	blue	0.0814624230933176	0.0858715223415324	0.0170064184623954	0.0191986459869182	-0.0098316730206156	0.138317365914066	0.00142777100674991	0.00751107176906254	0.00507698921781051	-0.0206697520761514	0.0282476715428517	0.00476215856612456
ASB3	ASB3	blue	blue	0.151904594579833	0.128052437461538	-0.0412338559014562	-0.0181201443325201	0.0845043894386248	0.19007587014736	-0.00511063668232446	0.114628169143808	-0.0504901102405507	0.0337925683921241	0.0461971636972581	-0.0611207486677248
ERLEC1	ERLEC1	grey	grey	0.0295453877227579	0.110362198489321	0.0788904614576572	0.0583479841198319	0.0317486636728295	0.0616447871949752	0.0166062050948647	0.0177257416575698	0.051671874193228	-0.0300830942467114	0.0430768880538695	0.0645814004436255
PSME4	PSME4	brown	brown	0.265267023730488	0.228746010066464	-0.155754983637346	-0.0176294792969684	0.371680137670394	0.260653743248397	-0.128447709301147	0.432130585523435	-0.243843041563302	0.115340611765964	0.191235303946184	-0.249980966847563
ACYP2	ACYP2	blue	blue	0.12480820220218	0.132729802835373	-0.00241055322153224	0.0400960334581546	0.104160054374344	0.156740494659677	-0.0311851729257585	0.112214468555044	-0.0308503534255276	0.0355570730018157	0.0830966314158975	-0.0427769128904125
SPTBN1	SPTBN1	grey	grey	0.0453902013908578	0.071087140201039	0.0517725718919096	-0.0271092985382936	-0.0258203688850063	0.054001862508533	0.0920942975286297	-0.00900011597254208	0.0751900295878574	-0.0316599848450855	-0.0437946984967684	0.0612233244685964
RTN4	RTN4	grey	grey	0.203550478076672	0.191736359119702	-0.0431416498719084	0.00136155279294472	0.163155431374285	0.197104199872855	0.0280795989953959	0.216157605367529	-0.047096697579934	0.117631405079988	0.0758056474480505	-0.0668688876080715
CLHC1	CLHC1	grey	grey	0.071782002875609	0.0806473393256624	0.0122197080470205	0.0146423973830897	0.00132823591082458	0.106500196955587	-0.00317942663136176	0.0116979070501877	0.00494395458647344	0.00128655784599902	0.0291843518765784	0.000807099783100276
RPS27A	RPS27A	yellow	yellow	-0.395153504647314	0.186219559613143	0.777320527079257	0.544498259568737	-0.182075331183003	-0.188801702550753	0.0171928027731473	-0.402346797582303	0.533154008851237	-0.253799473717897	0.161720469264867	0.708229451302405
MTIF2	MTIF2	grey	grey	0.0481910385129307	0.108727530984746	0.0737666190415322	0.0431186223151091	-0.0124832440270323	0.0777161608461392	0.0498626211941854	-0.00737592042448967	0.0684220879155049	-0.00632697860725399	0.0179273817373867	0.0672632221196054
CCDC88A	CCDC88A	grey	grey	0.215850402844315	0.279632514509996	0.0529499250739625	0.0482880947102648	0.118063134402898	0.293185188435353	0.0175872148989629	0.145419389521238	-0.00127161260058505	-0.0149164696408688	0.103018112315198	-0.00136826469453218
CFAP36	CFAP36	grey	grey	0.0127490448457303	0.05931700388548	0.0354475679645401	0.0452726981247183	0.0339726582409931	0.0417143789858425	-0.0269381454964526	0.0187320028988365	0.00561677278096508	-0.0120615997195142	0.0453172855653399	0.0196648837476246
PPP4R3B	PPP4R3B	blue	blue	0.1582691233651	0.154860950392202	-0.00926180040230701	0.0263024350966617	0.0762540774625085	0.202704069832823	-0.00725002980808656	0.115496697984841	-0.0204863490038333	0.0207947417607076	0.0565054826527601	-0.0392016399874073
PNPT1	PNPT1	grey	grey	0.0656200730248253	0.0976747970447834	-0.0132341834243332	0.0260146111839716	0.101507057222195	0.105447531849045	-0.0578409685583064	0.092929744227831	-0.0667736892852712	0.029247776233303	0.0904175856564934	-0.0528451329403039
VRK2	VRK2	grey	grey	0.119535875636157	0.17545311171481	-0.0163031983568826	0.0695513008373699	0.212099804867908	0.175701594511418	-0.115480708173992	0.18343572860394	-0.103557140542439	0.0313727961526242	0.174992506791428	-0.0806136103137755
FANCL	FANCL	grey	grey	0.0681884831257193	0.126796181477269	-0.0176246389374838	0.0502093587100441	0.182980727327121	0.12115279493216	-0.113793492446698	0.145061860199904	-0.10876751768236	0.00907955692990226	0.147527913875265	-0.0743589133711748
BCL11A	BCL11A	grey	grey	0.0770757139943496	0.133971891362914	-0.00564987159736731	0.0652315668360258	0.145263594693052	0.126657123617539	-0.0954189166511695	0.124539635890175	-0.0863081757641622	0.0323579170236861	0.140260411312285	-0.0531827427759313
PAPOLG	PAPOLG	grey	grey	0.065027613312784	0.0941970230738269	0.0336797112388208	0.0263776137300506	0.0148946919354555	0.11497493911743	-0.00383445570835872	0.0167118521357105	0.010355160589497	-0.0322905801460572	0.0332201925302336	0.0161143495310154
REL	REL	green	green	0.248140788453863	0.27315221675588	-0.130895467432218	0.0947890446777535	0.452159155997867	0.285781110882126	-0.234328401045776	0.414311197959726	-0.285298483442763	0.152599669282982	0.324074952833884	-0.247270415770237
PUS10	PUS10	grey	grey	0.0488185633012641	0.0570693876748452	0.00635590085014714	0.00243591155190505	0.00889810337586946	0.0645732112215913	0.0157368289918261	0.0151114026171429	0.00419565676889428	-0.00387439749464701	0.0146717043958762	0.00155369743285385
PEX13	PEX13	grey	grey	0.0443796671141152	0.0839304352800972	0.0273341812440022	0.0252794687101484	0.0266044019039049	0.0723524743289354	0.00725094753615725	0.0278879363869542	0.012406838004499	0.00831798761995264	0.0334143491068615	0.0147329944416436
KIAA1841	KIAA1841	grey	grey	0.0447143240443017	0.0441928982412295	-0.00428675028018315	0.010329483203058	0.020090259099363	0.0697338250617713	-0.0154527942654448	0.0232445628688995	-0.0105088149883678	-0.00459192198420941	0.0221769062806396	-0.0106882810018496
C2orf74	C2orf74	grey	grey	-0.013451432662289	0.0615551820286116	0.076044683994328	0.0590921149150814	-0.0125230080509197	0.0311634612490189	-0.0171112242593163	-0.0375605410814566	0.0381547335492353	-0.0191754750718657	0.0372160145766316	0.0634251659303268
USP34	USP34	brown	brown	0.310492096866116	0.219712212187546	-0.117208522424317	-0.0330144513490272	0.21927641716934	0.316317532181205	-0.0277173236497516	0.298200953340826	-0.12913981304206	0.0655801998132517	0.101557215011855	-0.166536738532154
AC016727.1	AC016727.1	grey	grey	0.0608561829472943	0.0304747504489642	-0.0422826136967269	-0.0299674377930025	0.0369181683986462	0.0392531177159237	0.0279330674886266	0.0589035284464518	-0.0301869043270875	0.0967678467249598	-0.000618063451788175	-0.0451919099867079
XPO1	XPO1	grey	grey	0.0704508460777567	0.185668252253839	0.0813429521713347	0.101560220250222	0.0575689708918575	0.149949007341045	-0.0228760164237834	0.03191110340573	0.019645551879553	-0.0104976532981419	0.11207690528483	0.0444701102001815
CCT4	CCT4	grey	grey	0.0434949517596452	0.208103730365105	0.129832966815567	0.128390991329001	0.0896069792052638	0.123768536522943	-0.0281263991864962	0.0526927343979703	0.0471543638594109	-0.0430382458628591	0.119772423416001	0.0779021138710192
COMMD1	COMMD1	grey	grey	0.0928116215527581	0.161510688075536	0.0323320971612355	0.0723343201612203	0.111634069395182	0.150065576250872	-0.0486780163431211	0.0924339652440109	-0.0274943303631064	0.0196364936476535	0.11042293023658	-0.00784182936423349
B3GNT2	B3GNT2	grey	grey	0.166285852836366	0.104493998906458	-0.045524890432623	-0.0589366860077376	0.0867603032511099	0.102729814304853	0.11895821506379	0.161770166741673	0.0056089200759823	0.0907121518776689	-0.0273005994316339	-0.0471193458196099
EHBP1	EHBP1	blue	blue	0.125568429986664	0.117850964688344	-0.03042997272152	-0.00103818828535395	0.102677037114189	0.154859427785878	-0.0204794282101864	0.121603645280255	-0.0577843994085711	0.0360941475329623	0.0676378649786811	-0.0609111651200256
WDPCP	WDPCP	grey	grey	0.161615452222356	0.162159444666236	-0.0298375146241019	0.00964364679538683	0.139085758455074	0.191526692278774	-0.0428085665334895	0.151738441821107	-0.0797040176201352	0.0335560322328142	0.0949025027081178	-0.0761526032827611
MDH1	MDH1	grey	grey	-0.0235962434033829	0.168808544235252	0.196902157696737	0.134270153164396	0.00330015953372979	0.0601524654392037	0.0212019109514516	-0.0433483860458573	0.135190723211689	-0.0382432766468549	0.0737084692422534	0.174238489342738
UGP2	UGP2	grey	grey	0.0231763793355091	0.127244022159615	0.14372387699236	0.0638219825716121	-0.0633433301965317	0.0544274346357703	0.11542692571836	-0.0619512934089216	0.152962671763425	0.002158791283281	-0.0115081262988679	0.151526104707619
VPS54	VPS54	turquoise	turquoise	0.180952019510925	0.0736746133071107	-0.0802105306359261	-0.0571356977904241	0.0564535111455684	0.148592649448285	0.0449700257857322	0.125974502134916	-0.0558272563893327	0.0392981197292118	0.000451019309348798	-0.0852064542283272
PELI1	PELI1	turquoise	turquoise	0.223123861901734	0.00371749383908969	-0.163731346806026	-0.088264042306344	0.0547026755493471	0.128531810591075	0.039362566251134	0.159709134308052	-0.090510740206252	0.12915235695084	-0.0383392664626342	-0.158946285785626
AC012368.1	AC012368.1	grey	grey	0.0548837538975051	0.0308476774619393	-0.0585571484793402	0.0206217222359682	0.0869705881814083	0.0553664988794029	-0.0748747542576442	0.0817327858399996	-0.0736147223729927	0.0557014590972075	0.0630327535168033	-0.0754046475237946
AFTPH	AFTPH	turquoise	turquoise	0.170198919061364	0.0976786210337556	-0.0487996038880996	-0.0196525548169891	0.0601372587507826	0.159683022208357	0.0153475183735771	0.113984296111887	-0.0358245153745686	0.0255856861373424	0.0184749318684034	-0.0620612749025347
SERTAD2	SERTAD2	brown	brown	0.200043559345831	0.186073899387527	-0.0316473579726328	-0.0085515277936092	0.168778953538576	0.163512750026308	0.0667533538729638	0.223043341491592	-0.0170820899138883	0.166042560303059	0.0443316884115865	-0.0675857851569592
LINC01800	LINC01800	grey	grey	0.0803231967059521	0.0572627475263	-0.0502266722583768	-0.0268717004482986	0.0656580621886157	0.0403266907709959	0.0364122695365547	0.0991186752126268	-0.02344204599114	0.173708248367667	0.00530800797648728	-0.0480433386943273
LINC02245	LINC02245	grey	grey	0.0589357229049921	0.17795694148543	0.0410423247970736	0.0768645108403661	0.162570975459185	0.131075822319114	-0.0851835617972054	0.109461024706664	-0.0533093030442478	0.0198896875668642	0.156162310087949	-0.0171066084910897
SLC1A4	SLC1A4	grey	grey	0.057860499091089	0.202998346812892	0.0157289350096098	0.0734286050338457	0.265923469623168	0.120903131787007	-0.114717706170584	0.185234407746487	-0.0954722313920679	0.0113150567142418	0.192774524984594	-0.0518852571052683
CEP68	CEP68	grey	grey	0.0635299451578016	0.131742866440441	0.0226965333973936	0.0442397402945347	0.0788411464747377	0.117613599461296	-0.0388153345180528	0.0580356083567198	-0.0223603625093914	0.00599248905042169	0.0872237355984957	-0.0101868100677669
RAB1A	RAB1A	brown	brown	0.317566207660281	0.157304790466051	-0.177012433610461	-0.0903749555702473	0.211039062179642	0.260925842834255	0.0054013338632947	0.337997238568384	-0.167120582321958	0.149330906218805	0.0571747876741016	-0.219227987438062
ACTR2	ACTR2	grey	grey	0.111139846884082	0.234787122983619	0.158214258321039	0.119994525073544	0.0234160592340424	0.146273247652748	0.123392972585268	0.037315182992962	0.141325559243938	0.00313777965361065	0.0551912574361273	0.13713771698895
SPRED2	SPRED2	brown	brown	0.218258133088816	0.157528230147043	-0.149670142844388	-0.0420818246007674	0.320758993540027	0.173923818052317	-0.0743022808395842	0.373349844436409	-0.198141780539329	0.129409529797129	0.12520120982201	-0.215386223023303
C1D	C1D	grey	grey	0.0131432084184818	0.117807916063804	0.109965319409517	0.102245230546854	0.022814260776397	0.0563675448561631	0.0114874364598372	0.00202360495054982	0.0721390083662981	-0.01788892462428	0.0607549274118595	0.0933463211734461
PNO1	PNO1	grey	grey	0.029941834928447	0.10702610891865	0.0251401421126443	0.0637777380388091	0.0946702843931733	0.0753416599178363	-0.0655559470977245	0.0708194751997606	-0.041804478730446	0.0159783798463929	0.104108496150114	-0.00891640031795388
PPP3R1	PPP3R1	grey	grey	0.339005551954731	0.227831065384455	-0.112520930272779	-0.0940733051953777	0.148667436036581	0.324272246841788	0.0609802540276344	0.247484335289462	-0.0960191628503988	0.185533900821604	0.0262282757909034	-0.149552026747089
AC017083.1	AC017083.1	grey	grey	0.0491452078133938	0.0499241689457773	-0.0454523174431957	-0.00486925780463642	0.0750017580500121	0.0533487730126612	-0.0421480832711524	0.0753256613011297	-0.0603751472579711	0.106728057069887	0.0490223730661631	-0.0621106800258364
PLEK	PLEK	turquoise	turquoise	0.284797144050778	0.13326615809331	-0.105754356978223	-0.0551608151797289	0.0895186683643225	0.165933844757176	0.161720291699546	0.216205646247742	-0.0100652683018022	0.268104920561912	-0.0158639208817965	-0.102735074399927
APLF	APLF	grey	grey	0.059046967955378	0.0505126378532461	-0.00435393719346001	-0.0160010116502471	0.00169648259670537	0.0683794934984086	0.0215178755584454	0.0215926275924224	0.00140276911388139	0.022866229345388	-0.00677702389721363	-0.0104879920048756
ARHGAP25	ARHGAP25	blue	blue	0.166780770007638	0.123821819790913	-0.0527506800763506	0.000652983187681238	0.0611649285845325	0.207076625610831	0.00951441405737484	0.0942051134689147	-0.0412532441078358	0.0744050721545899	0.0571072759384162	-0.0598958588394005
GFPT1	GFPT1	blue	blue	0.103638202239038	0.129324524308525	0.0192648252471787	0.0199880249572675	0.0478904701190727	0.16523398213534	-0.0214433514149943	0.0643174623941586	-0.0173538636317977	-0.0147897691602733	0.0480439333625636	-0.00660796652800387
NFU1	NFU1	grey	grey	0.00135387444427149	0.0894818104418823	0.0922047120409367	0.0735773138435556	0.011379410788152	0.0348486253520981	0.00321423499721875	-0.004058616926761	0.064102336627502	-0.00894380189670528	0.0436537473282925	0.0747466086098149
AAK1	AAK1	brown	brown	0.212870911864905	0.128100396320707	-0.0609828767587965	-0.0477285456984238	0.0966602393992669	0.197133380264956	0.0325328969800086	0.170669859300229	-0.0599095864384371	0.0362948542839069	0.0171410547420244	-0.0899052551022219
ANXA4	ANXA4	grey	grey	0.0617085829806793	0.167479808572149	0.138782569240424	0.0655923909270328	-0.000561877381157407	0.0978072297464855	0.113226239305781	-0.00265308920394229	0.14600602864237	0.0126483174611954	0.0141650457535317	0.134100734258132
GMCL1	GMCL1	grey	grey	0.0679642010689841	0.0616797970957455	0.0272773419722214	-0.0226559318224976	-0.0340441902180653	0.0612091917959339	0.0991147401461601	0.00172027425498808	0.0648378872327579	0.0103514418248853	-0.0547292364807558	0.0421131201398849
SNRNP27	SNRNP27	grey	grey	0.0352592495923722	0.126204512424396	0.107404902547858	0.0715776741558575	-0.00241194768172765	0.0589182803097451	0.0708589846428315	-0.00183525691372164	0.102253918703409	0.0151801781600434	0.0195616843163178	0.0981132168334243
MXD1	MXD1	turquoise	turquoise	0.296554119717265	0.0364518783433944	-0.168868390835199	-0.165536646769124	0.025459659811523	0.135560495033114	0.214110230495406	0.16292587845825	0.0045427530390008	0.212715160573628	-0.153110005877441	-0.121635549565943
PCBP1-AS1	PCBP1-AS1	turquoise	turquoise	0.253882371563815	0.114569160835697	-0.124954371078128	-0.0879728494380445	0.122290884183756	0.165035187487585	0.0980516110500652	0.213473378246032	-0.0566607282326416	0.208891607301668	-0.0230348938659266	-0.126309409183115
PCBP1	PCBP1	grey	grey	-0.0459867494778237	0.207085681002128	0.290300523446375	0.281290614088623	0.0200294883461864	0.0107963504221005	0.0576676985579934	-0.0386950104586731	0.248624629459865	-0.0387702411438349	0.100176149759248	0.25539227834765
C2orf42	C2orf42	grey	grey	0.0477545134047903	0.0441372635802392	-0.0231622557868306	0.00550703182665896	0.0387156537554581	0.0560804254572595	-0.0126307768996745	0.0450090446257925	-0.0307166386520337	0.0306090805519344	0.0305467391836603	-0.0296184863986752
TIA1	TIA1	grey	grey	0.0322215297982749	0.105709924136842	0.0829699242108297	0.0707006100969731	-0.00174864700998932	0.0696462489654083	0.0280695622093352	1.34446598377368e-05	0.071860646229119	-0.0124224668563033	0.0202295475727182	0.0631706301954063
PCYOX1	PCYOX1	grey	grey	-0.00796618339928195	0.0746370822570413	0.078318205690407	0.0827329315505196	0.0121936899719167	0.0331060266532744	-0.0226763707376564	-0.0116304018350643	0.0431893435267032	-0.0433650498236657	0.0505837419438105	0.0595629474535553
SNRPG	SNRPG	yellow	yellow	-0.0547408804492455	0.143238841890939	0.183705993019596	0.154887778426565	0.00159674235220953	0.0338392894659958	-0.0137354927805185	-0.0578350363965536	0.0991228921491206	-0.0198913266670042	0.100601938104134	0.166786106445132
FAM136A	FAM136A	grey	grey	-0.0406978734585063	0.0815412327773372	0.107613068876942	0.0813565768354418	-0.0113561323372607	0.0223969940082475	-0.0181232466383829	-0.0548759040555498	0.0604894575254546	-0.0471165292038115	0.0493327366949462	0.0939832298444687
TEX261	TEX261	grey	grey	-0.00329394094864991	0.0901469732064508	0.0876323402735955	0.0805434238394647	0.0136569679230239	0.0347304311387738	-0.00435682995958582	-0.011959739900543	0.0523202796876467	-0.032175883278421	0.0503720444000667	0.0679656362020534
NAGK	NAGK	grey	grey	-0.0608270094093759	0.0674208965661149	0.124675543685788	0.163312982274291	-0.0104050884154969	0.00481443775356787	-0.0442596273213688	-0.0683011934373024	0.0882900634773264	-0.0265230531818636	0.0952048477961488	0.126614414578884
MCEE	MCEE	grey	grey	0.00867487396713979	0.0629291921822497	0.0671908896087591	0.0486176908591643	-0.00335166238443729	0.0352273929467873	0.0200284512622561	-0.0120279188242739	0.0627470897783701	-0.00734969897694457	0.0115537007781346	0.0634790611546605
MPHOSPH10	MPHOSPH10	grey	grey	-0.000272312750708549	0.0944823737154265	0.0792105435747195	0.0678489688008062	-0.00492111997354759	0.064278757100304	-0.0153066650881256	-0.0227541583121186	0.0361169620342245	-0.0340500825544534	0.0486261838967785	0.065687186391228
ZNF638	ZNF638	turquoise	turquoise	0.182083432356721	0.115918919003317	-0.0416665505172705	-0.0229285517868469	0.0427648985487447	0.190844324047726	0.0298227833466156	0.0991097271949736	-0.0334616358529798	0.0267259274075458	0.0245828729680849	-0.0550786821134036
DYSF	DYSF	red	red	0.262382437527659	-0.148329580950774	-0.162293974639525	-0.365555450256126	-0.30019916944259	0.017336793974598	0.540325835138109	-0.0328246271361554	0.169817371318664	0.142750956901097	-0.435882281882468	-0.0231345433291935
EXOC6B	EXOC6B	blue	blue	0.196210798536226	0.164040273515529	-0.0580000882191298	-0.00743362981032176	0.147110554806023	0.229192069369935	-0.0215910277666031	0.176482851660478	-0.0947712475971319	0.0507574786736254	0.0970859494795817	-0.0963299254858123
SFXN5	SFXN5	turquoise	turquoise	0.173682177390086	0.0421085195628902	-0.0617146486643749	-0.0954475638732982	-0.0309034240452393	0.12129609897007	0.145073317594915	0.0586561746228691	0.0262624389352227	0.065494762142941	-0.0885288325108804	-0.0316514439585707
PRADC1	PRADC1	black	black	-0.070955001442899	0.101429592757549	0.129796098844427	0.184552659117145	0.0513840095725164	0.00845582176279279	-0.0926542140713854	-0.0282623108012418	0.031383373660633	-0.0648942052967139	0.146435850133422	0.0963458663176221
CCT7	CCT7	yellow	yellow	-0.0322731117255733	0.186963778873647	0.205707006549538	0.152242783403883	0.0154904713512161	0.0619476111514974	0.00290079448295298	-0.0452552607402908	0.128352706683822	-0.0315295591740989	0.0962631174282192	0.171174271349225
FBXO41	FBXO41	grey	grey	0.0221039620932829	0.073830618970917	0.0285699793835164	0.0449703433771293	0.0429254293883789	0.0486565035095503	-0.0103107770794568	0.0316220083285366	0.00837098146595916	0.00884577759750511	0.0519443936702742	0.0152256672911139
ALMS1	ALMS1	grey	grey	0.0970785910182782	0.136173727877837	-0.0135547874320243	0.0386159571488481	0.128892449217903	0.141595300088838	-0.062585030572417	0.115924385886014	-0.0616105553510633	0.0227442931642671	0.101055439797676	-0.049282272217705
TPRKB	TPRKB	grey	grey	-0.0501931465772505	0.101579114605143	0.129442090372653	0.139765582525684	0.0235785653985942	0.0116544412723581	-0.0481637667628789	-0.0336839470724756	0.0664732264282797	-0.0155900133400622	0.0962821589339059	0.102727942781566
DUSP11	DUSP11	grey	grey	0.0159746327497064	0.0507475492202624	0.0446527698905184	0.0202938271184466	-0.0126435665558051	0.0351794881860835	0.0203659484076095	-0.0158144083758344	0.0441996659886624	0.00359780729236702	0.00960034890609464	0.0427603618711135
STAMBP	STAMBP	grey	grey	0.0457603930450647	0.0854754139374937	0.0562865102637604	0.0471190646679075	0.0133682778807869	0.0659268438474031	0.0227600997030637	0.0204074932080104	0.0464371795401679	-0.000229578101653793	0.0269303764813606	0.0404778064367391
DGUOK	DGUOK	grey	grey	-0.0363539968585333	0.0770260047085969	0.129812286289403	0.104237293277877	-0.0232085372991245	0.0100100020095412	0.0176110114625402	-0.0557306769302196	0.10445672398803	-0.0312798334976879	0.0341669887709332	0.128324509747831
DGUOK-AS1	DGUOK-AS1	grey	grey	0.00805244619944089	0.0616849703118663	0.0581525005992804	0.0186537867137061	-0.0124607439563347	0.0300213409923028	0.0378830297951945	-0.0206559788714868	0.0611524760173182	-0.0153129654123231	-0.00357127562352238	0.0603297666913323
TET3	TET3	blue	blue	0.182397181289548	0.181551493089075	-0.0557031770105471	0.0607108535879262	0.185877650707451	0.262029834602806	-0.124924746153791	0.189539027666954	-0.134354646378891	0.000458329541100413	0.160993506730735	-0.120227932411925
BOLA3	BOLA3	grey	grey	-0.0237407843717592	0.0767012737060816	0.0845343960133119	0.048290441739384	0.00758274314620583	0.0287831663825998	-0.0191973125744252	-0.0251346975244028	0.0263341815537508	-0.0135867438001794	0.0582777798653265	0.0675595305638582
MOB1A	MOB1A	yellow	yellow	-0.000765713231256555	0.275635472053594	0.266768830214123	0.269954560444145	0.078108994235664	0.11215405835752	-0.0106417249718917	0.000645086601950628	0.154463432318551	-0.0530571554213445	0.180506396223469	0.20363174990789
MTHFD2	MTHFD2	grey	grey	0.0158275316506956	0.153994630942392	0.119443697771665	0.12986587985988	0.0608213007818066	0.0733532510685403	-0.00497310411310735	0.0172755878893951	0.0614740986167642	-0.0126265704518251	0.100879317675162	0.0869029550472949
DCTN1	DCTN1	grey	grey	0.0210628082494558	0.101038025351911	0.0755005172701262	0.0770329383619708	0.0382558756799956	0.0489256544066202	0.0103347319388442	0.0206944003501573	0.0488361742919829	-0.0325429384331042	0.0527858172399855	0.0601879518837637
INO80B	INO80B	grey	grey	-0.0126489861265137	0.0389152319078592	0.0664238479763442	0.0559791708590306	-0.0131272459495441	-0.00162893009456192	0.0242576531524591	-0.0233519654073452	0.0696755097027611	-0.01145903747791	0.00708804404406319	0.0646203497520139
WBP1	WBP1	grey	grey	-0.0308145166709754	0.0652128266093745	0.110731869574738	0.0937792022297635	-0.0138706784117402	-0.00345023554610156	0.024431923272232	-0.0446214219105772	0.101324525500225	-0.0339243612122795	0.0225892362294664	0.10870823707793
MOGS	MOGS	grey	grey	0.0276571463499127	0.0576651078316185	0.0267799390829964	0.0249904296413305	0.00546204188541226	0.0562477782276566	0.00741192038325835	0.00503878241075609	0.0154188441280584	-0.0146303738839932	0.0259197908101334	0.0206809190702315
TTC31	TTC31	grey	grey	0.0202737347274518	0.0677199048828829	0.0460721517419435	0.0534307703660586	0.025946198256382	0.0421676729307686	-0.0149313533989444	0.0130841180777786	0.0218309854102696	-0.0169659961277464	0.0448567279583876	0.0307398664182813
PCGF1	PCGF1	grey	grey	-0.00934155183623134	0.0155401034226605	0.0486939106993973	0.0256404744079368	-0.0369852595746266	-0.00421927086809899	0.0291689478097934	-0.0384543645109911	0.058435171681144	-0.00237448124124646	-0.0121153183170092	0.0550019558352099
AUP1	AUP1	grey	grey	-0.0518851687836702	0.147335700216925	0.185206007225402	0.183590367308299	0.0204907985288204	0.0259434163820566	-0.0338233334944878	-0.0444947703458502	0.114926590013267	-0.0529922753259211	0.109374580456186	0.160610712660863
HTRA2	HTRA2	grey	grey	-0.023583427209847	0.0354025005295354	0.0650777644225021	0.0397190236053703	-0.0220703951058893	0.00184627785273377	0.0128784132836638	-0.0388739098272585	0.0602905733385583	-0.00924704854183253	0.00673425393778898	0.0681713336539799
LOXL3	LOXL3	grey	grey	0.0405963946241073	0.0752524173599879	0.0189117145546401	0.0436831914061995	0.0397445844573039	0.065466758955074	-0.0110127740937996	0.0315998713753842	-0.000759018971422018	0.00791062643513101	0.060784641759777	0.00598773214635021
DOK1	DOK1	grey	grey	-0.0276821688291177	0.0310860930695901	0.098182720976609	0.04948783483062	-0.087205538754432	-0.00452622372228916	0.060905489732171	-0.0992963546281214	0.127028415911968	-0.0271512286556888	-0.0291871696596812	0.119497947838452
HK2	HK2	grey	grey	0.217881651505463	0.149189552014065	-0.0799239713712701	-0.0448050861408552	0.19149720497943	0.137256777349692	0.0822499373825339	0.266804059599184	-0.0430750150016241	0.122253193021602	0.0163846505845121	-0.110640325701877
POLE4	POLE4	grey	grey	-0.157569587104025	-0.0205030513082659	0.222911972584802	0.133792739932715	-0.139650990998133	-0.128420839945267	0.0712595655305148	-0.188333358590839	0.208608499670133	-0.0766930816998745	-0.0291058039501105	0.244364943817616
MRPL19	MRPL19	grey	grey	0.0210349395896556	0.12962661092108	0.0979969557351748	0.0813116442401942	0.0249472989027388	0.0721821429666109	0.0097258654750448	0.00279404417349358	0.0605399076144361	-0.00143489662607281	0.0503250782235488	0.0796653739295471
GCFC2	GCFC2	grey	grey	0.0311509643901936	0.0810837279901672	0.0321225856240068	0.0497471037847439	0.0545477714865766	0.0656657532432486	-0.0397492291764716	0.0376420686274018	-0.0146790208829387	-0.0054911466638156	0.0676515589008585	0.00356636169035607
SUCLG1	SUCLG1	grey	grey	-0.00522360121346411	0.159953388536637	0.171382799810849	0.126074944643214	-0.0107095644555265	0.0627307534104331	0.0356748601347595	-0.0453761756581246	0.123697915714614	-0.0229256481954848	0.0625608551425069	0.149201672938996
TMSB10	TMSB10	yellow	yellow	-0.429306966489908	0.19116500607715	0.782765397652204	0.548252070661897	-0.239472818564472	-0.184024424308196	0.0346280441704614	-0.465231280838942	0.574986579568601	-0.241188889129366	0.147638518172209	0.773606687513758
KCMF1	KCMF1	blue	blue	0.18652933132528	0.168002842252068	-0.0253151342172367	0.00769815262523197	0.112576007485981	0.221376269058046	-0.0098673025634104	0.15498490885756	-0.0449784136534849	0.0446442954057679	0.0705827479095946	-0.0648945617855411
TGOLN2	TGOLN2	grey	grey	0.103232394017509	0.203031985776873	0.106313233239719	0.112173394809687	0.0792128735065817	0.128918122397048	0.0677756504086204	0.0828976690150027	0.0885726108114961	-0.00560382958607489	0.074015561451598	0.0697844957262322
RETSAT	RETSAT	grey	grey	0.0296790155326017	0.066966717483343	0.0353171471469885	0.0298175373546078	0.0186243199500682	0.0413297454875482	0.0222890292586663	0.0205678950509019	0.0303952450250486	-0.00167786072057933	0.0156821961272213	0.0245597859134736
ELMOD3	ELMOD3	grey	grey	0.0741610313619627	0.0421221671197581	-0.0223644235485074	-0.0096076802076034	0.00274970399195069	0.0917225463128609	1.00330202281864e-05	0.0228438281776352	-0.0166970738658116	-0.00171160785515726	0.00666504834061227	-0.0305416008524641
CAPG	CAPG	greenyellow	greenyellow	-0.111346794024932	0.0176839975036766	0.272225546398901	0.0462084339763073	-0.252282116178717	-0.12169266291822	0.30493881063542	-0.243936590886527	0.445067098346468	-0.0317835455477218	-0.196116740150044	0.360661262055073
MAT2A	MAT2A	grey	grey	0.0567682861131613	0.151990977995648	0.0215899370231538	0.0893241836744453	0.149558766201093	0.127317803836449	-0.100994350005096	0.107002201476708	-0.0651811320307844	-0.0194143353114871	0.147648935858642	-0.0311647009795165
GGCX	GGCX	grey	grey	0.00405503891647371	0.0721755836634782	0.0666715486787998	0.0811147372604474	0.0197000696969103	0.0304812825009582	-0.00425531901116001	0.00176333731954337	0.048284677677887	-0.00680890090611564	0.046980061718033	0.0579189555715689
VAMP8	VAMP8	yellow	yellow	-0.247165107529748	0.212772177651493	0.466644246530135	0.404974014293014	-0.0548054127032393	-0.0200948309681764	-0.130535693701109	-0.239808942363765	0.250905153449039	-0.202539867819068	0.228525131739859	0.415627489098407
VAMP5	VAMP5	yellow	yellow	-0.236782114145936	0.015127465380194	0.284863391021556	0.3055017613294	-0.0717909924181849	-0.130410667765585	-0.0890282093839735	-0.209894796993997	0.186389815931955	-0.176197329541837	0.126451841352012	0.277389895350214
RNF181	RNF181	yellow	yellow	-0.125839435560422	0.107092137518842	0.280023313098368	0.220256865623842	-0.082777820955082	-0.0455098157995643	0.0201503176855634	-0.157284911089562	0.224824211941713	-0.0817127185368824	0.0507221226888666	0.281040016640913
TMEM150A	TMEM150A	grey	grey	-0.0244648912306797	0.0826685775474421	0.0706726560362731	0.123079121223963	0.068419012987774	0.0333900611142846	-0.0969859856456097	0.0178690938831055	-0.0106442095915877	-0.0395058281655565	0.124268824096013	0.0336401175259085
USP39	USP39	grey	grey	0.0190823774801442	0.0834556077667504	0.075434527788263	0.060930606630485	-0.00715421728595964	0.0644937685634316	-0.000348820094608314	-0.0177531385054401	0.0433966783736681	-0.0366147684160805	0.0370462699868829	0.0646922287753267
C2orf68	C2orf68	grey	grey	0.0320718822666268	0.0961427942752041	0.070617830250215	0.0602171354797929	0.0255922563534172	0.050535436637778	0.0311066590970731	0.0202772244041786	0.0556717424834963	-0.00810145373249688	0.0372795697065132	0.0616077103872368
GNLY	GNLY	grey	grey	-0.0224708762168307	-0.0222436547474266	0.000832486969081679	-0.0171968798658264	-0.0202934033606164	-0.0304086612675715	0.0353709437500802	-0.0213622369123675	0.0275579224270464	0.00101136397605341	-0.0282764514957692	0.0199319731847116
ST3GAL5	ST3GAL5	black	black	0.0452857363034044	0.168497777190719	0.0487302923190022	0.141413682496586	0.163090242850539	0.128620030749672	-0.115488978850011	0.0976663316522045	-0.0596688024612384	-0.00190523507038117	0.189477342245961	-0.00829268986513629
POLR1A	POLR1A	grey	grey	0.0297947795795685	0.112502526700473	0.0347089313849814	0.0527672596837384	0.0711518068962065	0.0978127268065812	-0.0534711554534961	0.0382066099364919	-0.0300504522243083	-0.00881821532587797	0.0908566151794072	0.00628902104774716
PTCD3	PTCD3	grey	grey	0.0604962319711793	0.0944829577032433	0.00919559541390073	0.0300508364848094	0.0487405078694867	0.102252983293872	-0.0312368025928667	0.0475390210356103	-0.0254240358340171	0.0163269877744554	0.0619570762404535	-0.0127193669871077
IMMT	IMMT	grey	grey	0.0217502645990911	0.141008641395724	0.104229132669034	0.0957888026510221	0.0347066229051569	0.0971567803286266	-0.0228323166100725	-0.000508608029299146	0.0426385939037368	-0.055848909695067	0.0871571892081115	0.0757259659918447
MRPL35	MRPL35	grey	grey	-0.0351503530709385	0.069881313513654	0.111393809586399	0.0617606856201444	-0.0522000937827909	0.014395590750918	0.0265164381722224	-0.0748244437704923	0.100286345366805	-0.0138050997564963	0.00611565723511619	0.114117846616709
KDM3A	KDM3A	grey	grey	0.143855616542815	0.159763172413615	-0.0374433137272805	0.0346703915636845	0.197487825681462	0.166445649851869	-0.0783722343632392	0.197696329794315	-0.0953335325429683	0.0212843569108309	0.124609498891277	-0.089875529832675
CHMP3	CHMP3	grey	grey	0.0347940792979923	0.121044217472611	0.100892765728058	0.0988849014933152	0.0222446480107356	0.0574348528121694	0.0362233060433075	0.0122082484185729	0.0874913944491359	0.00485004308043105	0.0478900440557684	0.0864977026567201
RNF103	RNF103	grey	grey	0.103351100678868	0.0566446362816697	-0.0681539031238215	-0.0205294484580048	0.0892532510063019	0.095269033376528	-0.025629524737848	0.116411276652375	-0.0771225504898839	0.0615984075520771	0.0391454812648926	-0.0879362350478396
RMND5A	RMND5A	grey	grey	0.109512703688244	0.143025512899471	0.0166355714795235	0.0448221174467644	0.10553960901752	0.12016340115431	0.0059637787347129	0.108379728562752	0.000962045790638639	0.028132913961405	0.0683886251348136	-0.011827260651072
CYTOR	CYTOR	grey	grey	-0.00977333600014249	0.17481970013833	0.154653433998522	0.132580323797095	0.0489763684981453	0.0692907298054103	0.00668362948966389	-0.00380026707362612	0.117136694144655	-0.00619955866622962	0.0909553198404266	0.133029112935847
RGPD2	RGPD2	grey	grey	0.110792101452292	0.0946381899254589	-0.0635649485720376	-0.0100005920838121	0.192490333527586	0.0821895697101755	-0.0284648113095558	0.197050673827037	-0.0880802574223835	0.0727404594259693	0.0647230306104592	-0.0993409128306618
KRCC1	KRCC1	grey	grey	0.0273297151046912	0.0840683862986953	0.082083655270871	0.0465610479066831	-0.025443943330934	0.0548270192996889	0.0470804508860084	-0.0217968876199377	0.0803645139236923	0.0118535051981517	0.00919310741902297	0.0741362700524334
EIF2AK3	EIF2AK3	green	green	0.240696943740749	0.256573605722381	-0.123554749027442	0.0285403376978036	0.447964064857161	0.217681061249742	-0.131007504598346	0.430050658648578	-0.21099095690233	0.142593213691304	0.211707991156831	-0.215973327836836
RPIA	RPIA	grey	grey	0.0236459245331475	0.12197494445262	0.0721342977861664	0.0799705101957022	0.0593067136798164	0.0748532367325023	-0.023280679964157	0.0310258783329424	0.0184466956996677	0.00419464275335779	0.0903195536171952	0.0408795216831578
IGKC	IGKC	grey	grey	-0.011648848345415	-0.0437442770801586	0.00911161106499436	-0.0682214351171472	-0.173923954308285	0.00762261281558868	0.0831554538619055	-0.143499061153893	0.0652291492185843	0.0313232325495525	-0.101420991055474	0.0429061012052899
MRPS5	MRPS5	grey	grey	0.0326324067284993	0.130646357475831	0.128688615845334	0.0688554464985176	-0.0146736314770934	0.0784203386626661	0.0580664841469185	-0.0214341921503606	0.0936204444121771	-0.00926812334887003	0.0230295637557114	0.109450466812203
ZNF514	ZNF514	grey	grey	0.0199209503223886	0.0584309390973962	0.0502471215711569	0.03168948070727	-0.00531981898600778	0.0380479691791069	0.0298442340290131	-0.00415127096904879	0.0469684335195874	0.0137584161767766	0.0110995302574262	0.0450352084000789
FAHD2A	FAHD2A	grey	grey	0.0114602127293505	0.0626502503461422	0.0512681575426754	0.0450525764641595	0.016069168131242	0.0334880581260116	0.00148622488825515	0.00732546020398466	0.0341979801448132	0.0179793573193252	0.0320657488811543	0.035596739989987
ANKRD36C	ANKRD36C	grey	grey	0.0903748337638396	0.0774218878520671	-0.0172068698222909	-0.0217655653871835	0.0515648450320667	0.0961725357194315	0.0129530251270906	0.0710583581793015	-0.0240961462665985	0.0346059341247198	0.0132120328549227	-0.0365450514640012
ASTL	ASTL	green	green	0.0656626368830775	0.173680076588548	-0.0543467655595899	0.0828506665713322	0.341329537925233	0.124915101084207	-0.191187484806373	0.242223658388355	-0.181646950491446	0.0937630550420339	0.274041641886837	-0.139134908749767
DUSP2	DUSP2	pink	pink	-0.0493493874021852	0.204922437429573	0.0556754520956669	0.272675247785541	0.39972811714207	0.0472079927973035	-0.287259700633877	0.225137467585155	-0.150864864464961	0.0501857081870021	0.413730897959385	-0.0483444301917392
STARD7	STARD7	grey	grey	0.0147732160239828	0.187302358034628	0.13872714962304	0.152312032211336	0.0892318161252662	0.101320434716619	-0.0508780763481279	0.0299614647795932	0.0469269750948196	-0.0537939372858968	0.145326369614511	0.0824400994215797
STARD7-AS1	STARD7-AS1	grey	grey	0.0551323202782994	0.0910599134792647	0.0100398935858564	0.0201563067751298	0.0538897390725023	0.0888078914850909	-0.0255727356994131	0.0486138130022225	-0.0256899150764786	0.0183555656918801	0.0664038967996054	-0.0124933150886881
TMEM127	TMEM127	grey	grey	0.0500990111789791	0.118763368189752	0.0323633838001712	0.106065454634975	0.117257458240345	0.0823544776511114	-0.0544045721485842	0.0947116146660851	-0.00382302529925247	-0.0261541725962087	0.112573092686716	0.00328290429344561
CIAO1	CIAO1	grey	grey	0.0243856124666323	0.146351158207286	0.0893475827200189	0.109422101479166	0.0616245796893322	0.0936634112152932	-0.0413014241638174	0.0236877678736825	0.0364089432648947	-0.0362843403549726	0.0957943776700122	0.0626486809048547
SNRNP200	SNRNP200	grey	grey	0.052110597124964	0.120029209216787	0.0536695555729725	0.0759860386767735	0.0599683982262455	0.0932412636730403	-0.0237834487030788	0.0465904228624862	0.0141087440467265	-0.00556813985677628	0.0724686990827279	0.0238711402260662
ARID5A	ARID5A	grey	grey	0.120145000804571	0.146345578712173	-0.0707876887966761	0.0625489665162345	0.244217163592716	0.124089960787104	-0.105577797891021	0.228378514358139	-0.125713963546684	0.165807430946318	0.155550481358877	-0.122943105515794
KANSL3	KANSL3	grey	grey	0.142323891423838	0.119124923154969	-0.066236851906157	-0.0128596829015174	0.151558548297591	0.143968106918794	-0.0295618005711445	0.180190122551478	-0.0827362705177145	0.0606860122002401	0.0631951482898732	-0.100767820495793
CNNM4	CNNM4	grey	grey	0.0823780242080583	0.101939707988557	-0.0150722902835588	0.0241802759838133	0.121755890662258	0.0922951586695938	-0.0429313960179067	0.123788180849714	-0.0431229755053988	0.0315771833369142	0.0697437476437498	-0.0453318038117267
CNNM3	CNNM3	grey	grey	0.0167965579763059	0.0375445502220513	0.0145601822084585	0.0298620343593923	0.0218885829676757	0.0256520509106217	-0.00797166455652529	0.0153418619451446	0.00755306869437895	-0.0123013723563216	0.0232278195970258	0.00730669683905925
ANKRD39	ANKRD39	grey	grey	-0.036822391951118	0.0456216670029494	0.0898131430695031	0.0585633768357123	-0.0308671859525945	-0.0149897372774057	0.0248862245691356	-0.0509137180214241	0.0876811870233539	-0.0199667201487567	-0.00165377169490531	0.0947880925784668
ANKRD36	ANKRD36	grey	grey	0.0989556676016637	0.0938669892319354	-0.0372129589066152	-0.00675747056201889	0.0764378883028386	0.124841952497611	-0.0239198521658261	0.0924336396255624	-0.0545227251528097	0.0317404127361399	0.0467032259933149	-0.0568290889592064
COX5B	COX5B	yellow	yellow	-0.254403768537968	0.15266680918189	0.500580766942895	0.333626910001061	-0.15261428194159	-0.103888819174781	0.0566504168746396	-0.293811909989782	0.384209482267758	-0.145575541589551	0.0846192442104039	0.494382935166194
ACTR1B	ACTR1B	grey	grey	0.031210729470154	0.0852093001546778	0.0391540327665815	0.0456752376690641	0.060935792272072	0.0460185733122821	-0.00377321745371829	0.0480537293046534	0.0124498033602555	0.0266966730870808	0.047026044522708	0.0146048369729663
TMEM131	TMEM131	turquoise	turquoise	0.303463547045048	0.180093328679257	-0.115039474082737	-0.0624262104920614	0.183146740008747	0.273189057682561	0.0251468690307291	0.263664740701987	-0.118640346075556	0.0850364947417006	0.0600438534137389	-0.15357400584958
INPP4A	INPP4A	grey	grey	0.243146241646521	0.182870100618056	-0.0713946476891558	0.00155136945567767	0.15960449835704	0.261517309307234	-0.0300156381075154	0.20067875357964	-0.0948434355081245	0.0155375198942525	0.0960591021453842	-0.11461386537116
COA5	COA5	grey	grey	-0.0500554595884368	0.0448361813157758	0.124922468255876	0.0787547562688244	-0.0484048015719428	-0.0220245454126725	0.0498594169351318	-0.074589650219133	0.125143620106985	-0.0256353965318491	0.000598414633690239	0.135173596951261
UNC50	UNC50	grey	grey	0.013004467920464	0.10378568724075	0.0936419593316971	0.0786583629289365	0.00442931029755883	0.0488413050236926	0.0253239292125208	-0.00973441099007674	0.0747899899244331	0.00620435424569433	0.0389057877589837	0.0855529331819827
MGAT4A	MGAT4A	grey	grey	-0.0172124798536282	0.0265448193110328	0.0806599873397066	0.0240545852426027	-0.0687532757169785	0.00396637659991211	0.0681603350362562	-0.0716265287308337	0.0882094495185263	-0.0619502662008846	-0.0346280352400653	0.0924352155323484
MITD1	MITD1	grey	grey	0.0271875980330817	0.0851089044611034	0.0719899098654342	0.0619834311351744	0.000987033317193092	0.0454396744343604	0.032460164932821	-0.00937184403333977	0.0695289958413775	0.0142575831493704	0.022408676450545	0.0664896676385162
MRPL30	MRPL30	grey	grey	0.0165488105398247	0.0743172924019328	0.0535043955592011	0.053732861789864	0.0203740924656262	0.038425640912452	0.0161139372923193	0.0104463845530113	0.0440586010225309	-0.00680354699582261	0.0292861492554559	0.0367402202959563
TXNDC9	TXNDC9	grey	grey	-0.0128541059972845	0.0786893642879998	0.106007992160516	0.0558099425298411	-0.0441806773285219	0.0234685032969273	0.0514480842993828	-0.0593348858131563	0.102098165590041	-0.00659091403423941	0.000892685639094241	0.112085179651668
EIF5B	EIF5B	grey	grey	0.0265183192264814	0.208685514705102	0.12859306013175	0.126011981809841	0.0659618361075687	0.137732229881988	-0.0530568563942284	0.0171233974378726	0.019566782621537	-0.0248217112795083	0.13816445961115	0.0783716552904409
REV1	REV1	grey	grey	0.105847981073536	0.134257144948674	0.000162813215225937	0.0384566509164429	0.111993739937069	0.134395389503352	-0.0316509312422441	0.113772586226887	-0.0446827432070077	0.035297306950371	0.0893910903275187	-0.03720659565958
AFF3	AFF3	grey	grey	0.0325537873529385	0.211985518004029	0.0586530549187106	0.0908461790217695	0.218454636068036	0.164086019364695	-0.168906593979249	0.120444096576998	-0.119345366560817	-0.0226682865631496	0.25784402004816	-0.0308458983122593
PDCL3	PDCL3	grey	grey	-0.0333143765771112	0.147360601615532	0.130134349565388	0.132062707235112	0.0594615231060961	0.0517851876091878	-0.0551524199531836	-0.00530963561651584	0.0459009365956992	-0.018101102397577	0.122220062281578	0.096715189705033
RPL31	RPL31	grey	grey	0.0272269149317392	0.323870625287264	0.391902418521903	0.269197500087224	0.0484118095601388	0.105836703497495	0.111514048060174	0.00103789733811793	0.279824745782442	-0.0156917587252732	0.120902397598401	0.302334772695053
TBC1D8	TBC1D8	grey	grey	0.0996153918126711	0.144556611313701	0.001289372905099	0.0540266907347111	0.0831064440905997	0.189693839714232	-0.0763607200532406	0.0517042754882483	-0.0899027582736761	-0.0333955087696197	0.164456931152272	-0.03731521717384
CNOT11	CNOT11	grey	grey	0.07381274209661	0.139208103232288	0.0655420979522049	0.0478405310959048	0.0385802323990967	0.114591380370362	0.0347852951180354	0.0413736308412866	0.0520242752441487	0.00411961362364128	0.042548461503492	0.0504614057160578
RNF149	RNF149	turquoise	turquoise	0.16795786093885	-0.155627138973595	-0.243848395292628	-0.10777389545601	0.00768388008948355	0.0163229187351339	0.0554799654760537	0.123113338713293	-0.129949369929453	-0.0361407478232034	-0.0807810790461935	-0.194522420217235
MAP4K4	MAP4K4	grey	grey	0.276825034788106	0.0781513082554962	-0.143860682603701	-0.1505189772442	0.0618913541505797	0.178188970103255	0.176946256598427	0.19365230913981	-0.0340071430719684	0.134418804307987	-0.0929977922529167	-0.127110194439871
IL1R2	IL1R2	grey	grey	0.00894957346243834	-0.133830646017678	-0.0530589556732898	-0.147403061527228	-0.1414669104855	-0.0562729826575856	0.138320411867632	-0.0895983957659459	0.0247045087530343	-0.0672620682173465	-0.155854196335975	-0.00535316628339652
IL1R1	IL1R1	grey	grey	0.094493936097046	0.0492280182933535	-0.119304616347737	-0.0372351663003004	0.1957023033773	0.0391885416249519	-0.0292436681620688	0.209716575725499	-0.113189009572156	0.0650717561234296	0.0543104333500523	-0.141101333463214
IL1RL2	IL1RL2	grey	grey	0.0716399560321226	0.0701392040490589	-0.0814466306041813	0.00811970128139911	0.20264427378262	0.0468436779755471	-0.0791929781742949	0.194224605671406	-0.112208891312509	0.0892447126944273	0.0965682066324609	-0.116908207152342
MRPS9	MRPS9	grey	grey	0.0433825785271315	0.115640613562076	0.0614255557780296	0.0373566744484091	0.0105830022418154	0.0935964860894411	0.0103834433707957	0.00646610757389623	0.037058369080011	-0.00881336189661044	0.0355531970960377	0.0451521200420431
TGFBRAP1	TGFBRAP1	grey	grey	0.039275256206541	0.113821305138837	0.0513435999077925	0.0636756094016176	0.0461902018997285	0.0852741444469267	-0.0170694678361247	0.0271128838447471	0.011497158627038	-0.0261838350856577	0.0649524097151368	0.0285362464189667
C2orf49	C2orf49	grey	grey	0.062065043284648	0.0766613104095247	0.0296629871013545	0.0255372274129722	0.00435794327688081	0.0725021172318841	0.0324135902175636	0.0203210990491052	0.0353081165736437	0.026699551633745	0.00827436052638115	0.0250929868705972
NCK2	NCK2	grey	grey	0.0535010941693842	0.1026980295801	0.00820543771614647	0.0472088365159291	0.0888083633276238	0.0894456854790148	-0.0389256993540775	0.0723980535918313	-0.032499292893806	0.0108640595915216	0.0751664450409404	-0.0179677139700038
UXS1	UXS1	grey	grey	0.118389922173568	0.149890445677013	0.0147266038451779	0.0302656966041133	0.107496404497145	0.139979692502248	0.00544071121581784	0.119232054586027	-0.0185675309921346	0.0529649791934267	0.0800518796079132	-0.0167520612493099
GCC2	GCC2	grey	grey	0.111558653373915	0.147339671449461	0.00403849504630384	0.0444543644042649	0.110187922115367	0.150109782544237	-0.0350734000907443	0.105534078768656	-0.0384266834925869	-0.00325320555048169	0.09013131523838	-0.0299798034710468
LIMS1	LIMS1	green	green	0.272972160884818	0.307912433394659	-0.134697449164652	0.0698409673715084	0.552581537240838	0.236881858162326	-0.126781929393877	0.521456045192706	-0.239431161773917	0.182124219337528	0.290754761664495	-0.242616294677989
RANBP2	RANBP2	green	green	0.218909981056408	0.283523842346748	-0.125710497966941	0.0962449655923851	0.561496235720579	0.244380225642971	-0.251038172692557	0.489257022139591	-0.285330207061397	0.0399593771481038	0.321717815896378	-0.243741904961584
CCDC138	CCDC138	grey	grey	0.0765034992719211	0.15339412147314	-0.0188107037548287	0.0475807560662949	0.272754626080704	0.0898424961042343	-0.0945486282495529	0.210770360187303	-0.0953843825437293	0.0248023686374827	0.144338838889988	-0.0826819658423668
SH3RF3	SH3RF3	turquoise	turquoise	0.154935998987494	0.094058116674475	-0.0574603639153291	-0.0792870554821535	0.0870508772783033	0.11542352425699	0.0944433517654543	0.136377538376902	-0.0400505090283642	0.0823532994766321	-0.0116740087234548	-0.058082348489029
SEPTIN10	SEPTIN10	grey	grey	0.0299943572519965	0.0560340013587982	0.0133552409559446	0.0455151636356337	0.0540587671388597	0.0440064848198618	-0.0176067563211185	0.0462180862307997	-0.00410963398212623	0.0119037138987477	0.0503889764249758	0.00460085913971906
RGPD5	RGPD5	grey	grey	0.0829471658100042	0.136551243902282	-0.0297006768735928	0.0345612302294469	0.212205624223122	0.116064269191375	-0.0871249340978673	0.171918667565576	-0.0956297344148398	0.011002475844059	0.129968897788894	-0.0780928744198006
MTLN	MTLN	grey	grey	-0.0348032298025996	0.0995288064348636	0.136093640950659	0.120377546204468	0.0123716921437337	0.0292419241394135	-0.0215531206343476	-0.0346239984358106	0.0704408672094221	-0.0185338869148563	0.076059626624895	0.113197905036557
MIR4435-2HG	MIR4435-2HG	blue	blue	0.148608000512787	0.179537025228133	0.0456972430889428	-0.0176993637837401	0.0204592233183607	0.195003182364521	0.101260128917601	0.0571820640770032	0.0651345195316599	0.0658644071362783	-0.000563298355253552	0.0407443285207665
BCL2L11	BCL2L11	grey	grey	0.176685040163882	0.102386768730383	-0.0613168563185666	-0.0300476140157297	0.121969954268571	0.11403410017893	0.0813020881984645	0.176407379659446	-0.0239987654749436	0.0872089007296787	0.00427413789750127	-0.0773084887465188
ANAPC1	ANAPC1	grey	grey	0.057713267595773	0.13015889519612	0.0313274073656986	0.047901871983103	0.0739964321445988	0.117469371677629	-0.0397060878160304	0.055674409163922	-0.0236513233264983	-0.01446688714528	0.0972290617684646	-0.00266010434686919
MERTK	MERTK	grey	grey	0.017003788387578	0.140354253311741	0.0799828341177681	0.109891230883986	0.0539851396115357	0.115747460447898	-0.0742929735502604	0.00387157312858856	-0.00970187650759404	-0.0961704352871712	0.121675629689012	0.0485759082351048
TMEM87B	TMEM87B	grey	grey	0.0548288327475976	0.0872637577901932	0.025471123050016	0.0270361354139559	0.019015945869644	0.098153726972548	-0.00439081003499453	0.0167449381693496	0.00932446657968362	-0.0399961567538521	0.0334982303321976	0.0189268317001301
ZC3H8	ZC3H8	grey	grey	0.041884209853117	0.053278727809747	-0.000377175945868472	0.0112394955368119	0.0343552645235672	0.0523974641908066	-0.0124726620436234	0.0430028486719532	-0.0194024771043569	0.0204693317671699	0.0310273788890482	-0.013794733217958
ZC3H6	ZC3H6	turquoise	turquoise	0.0944835674682593	0.0662118856431637	0.0134165454253868	-0.00992456710422756	-0.0106380280003745	0.0905568718861224	0.062187778904639	0.0269833699534016	0.0374647306335208	0.00450633310260468	-0.0225185511098844	0.0086122636908713
RGPD8	RGPD8	grey	grey	0.0356228898693316	0.0616471545979031	-0.0394412264785927	0.0349186951005465	0.152799896448751	0.0484839092327512	-0.0921484165739177	0.12937843166913	-0.0941517304193222	0.00233731210093815	0.105827678807194	-0.0735006612467105
TTL	TTL	grey	grey	0.0532115680699829	0.140265833514593	0.0329225533749571	0.0951258818816553	0.124100147483528	0.112670648807649	-0.0800800332915574	0.0913913904517459	-0.0352606962909187	0.00270709553405421	0.130190290788784	-0.00718912072287534
CHCHD5	CHCHD5	grey	grey	-0.0956782442065183	0.0473180430628933	0.201702290793921	0.126061293175066	-0.103481121470231	-0.0586677073790914	0.0717391759581753	-0.141616457420504	0.203074801787579	-0.0553709735278113	-0.0194320671418455	0.216490098076152
SLC20A1	SLC20A1	grey	grey	0.194336018243088	0.251541210183389	-0.0265910797531157	0.0573048069655653	0.248335063282301	0.234510571647423	-0.049169453521679	0.246672443500716	-0.084711985632395	0.123126142609206	0.163239353311936	-0.0835363423851745
IL1A	IL1A	grey	grey	0.119891896417629	0.135206402700624	-0.021810569409009	0.000127262347744915	0.131881342056909	0.104394160839562	0.0125284211320072	0.14938287729962	-0.0404893005087645	0.166015155540925	0.0587280367103376	-0.0573652990646308
AC079753.2	AC079753.2	grey	grey	0.0749140693628813	0.104819937633658	-0.0710018069945652	0.0426892466992348	0.215790563578704	0.0775187633812831	-0.107797333096143	0.194472373482109	-0.133244375527419	0.160197034049912	0.154990108087144	-0.117731394801167
IL1B	IL1B	green	green	0.122962199343781	0.181408982076459	-0.156155147032672	0.155465693424198	0.530029876754029	0.0935892755849662	-0.285478479987875	0.458043382959293	-0.314631323005896	0.298182722544475	0.36477303696019	-0.270335248048883
IL1RN	IL1RN	grey	grey	0.0113733336308004	0.0829312408897819	0.0505573544270959	0.0722051699675577	0.0861751264710883	0.00938666701436141	0.0320979035274438	0.0584137414239778	0.0471938439866755	0.0625157064928144	0.0638859204408576	0.0406994839229401
PSD4	PSD4	grey	grey	0.0520805919874654	0.0708302516212241	0.0343959252139036	0.034530899521566	0.0126634977724815	0.0558095948042531	0.0428999639609037	0.0211408343337367	0.0457168816271648	0.015841460767982	0.0131865806881635	0.0356513483947182
CBWD2	CBWD2	grey	grey	0.0833191998788654	0.129317643507069	0.0140132814294191	0.049430814354358	0.11014775307738	0.108547588355222	-0.0260178674451588	0.101805937997247	-0.0276551921783804	0.0455952313284617	0.083855874564797	-0.0224484146280406
SLC35F5	SLC35F5	grey	grey	0.125601291537676	0.0991275911887489	-0.0364812094252556	-0.00806517760250607	0.0533252378385531	0.1478680994862	-0.00873866050583381	0.0885972749976615	-0.0455581180670334	0.0163237103556379	0.040412193512129	-0.0565059471090055
ACTR3	ACTR3	grey	grey	0.160737132543601	0.133843805412255	-0.0111954857552432	0.014233653543273	0.0424673223010863	0.146249112739241	0.0833974372082395	0.103872951731604	0.0226711720193857	0.0563889894193474	0.0231753427959167	-0.000511432293730258
LINC01191	LINC01191	grey	grey	0.0356846668143895	-0.00317467403846839	-0.0319790760521232	-0.0240455596685275	0.0279079854195868	0.01052132362915	0.0160867495901536	0.0436243857321114	-0.0111635042650562	0.00947926863148857	-0.00587452713091335	-0.0285852949851328
DDX18	DDX18	grey	grey	0.0551215422796697	0.205719827264784	0.0783133469341088	0.137661122609702	0.160251875388333	0.127732230134387	-0.0894342014185908	0.112181215507861	-0.0288184741351343	0.0360039141006476	0.174990486107577	0.0178010999234332
CCDC93	CCDC93	grey	grey	0.159270991308819	0.132644320360329	-0.0670482007535548	0.0138137970416578	0.176828238092399	0.146107006543514	-0.0285507412021142	0.189985665844949	-0.0874665731343064	0.0627152208869477	0.0871345123108499	-0.0993386349731447
AC009303.2	AC009303.2	grey	grey	0.0624906444461499	0.0398118658311618	-0.0233440786648176	-0.00412970246836282	0.0508009696847845	0.017364460056502	0.0613183962109137	0.0774435876980102	0.0185313640345647	0.0923168531788498	-0.0106017288097596	-0.0203629235604251
INSIG2	INSIG2	grey	grey	0.0364173788128595	0.0363565837417994	0.00444415521503441	0.0102200347600106	0.0079449674839205	0.0427469444960024	0.0183141889405652	0.0139856437153828	0.0104882542407911	0.00759184258987149	0.0121058836948819	0.00528084176059899
MARCO	MARCO	black	black	-0.0745676213665258	0.230207964866703	0.21740879900447	0.295898440074285	0.121984224643212	0.0622060144136085	-0.118393773993992	-0.00816536083787233	0.0857165158750055	-0.114868564760351	0.221585033347313	0.183316000848498
C2orf76	C2orf76	grey	grey	0.000257502645262636	0.0311581637583554	0.0343780774973692	0.0323709209538805	0.0166962571008201	0.00772536092480882	0.00358514416199848	0.00220344382879333	0.0260612159544271	0.00118292022743785	0.0154569802685794	0.0304777092047527
DBI	DBI	yellow	yellow	-0.213149603393998	0.142707540690952	0.425058137025084	0.290236529945315	-0.123867946302387	-0.0843805471477716	0.0554563856283414	-0.246402873558431	0.337264348785457	-0.137269959212583	0.06475282915778	0.425836354603016
PTPN4	PTPN4	grey	grey	0.12805208957614	0.0775274493989615	-0.0608401826875972	-0.0258167095383037	0.0629573095310149	0.124831399836817	0.00492043186160876	0.0953259221752314	-0.0482975922960325	0.0473599750115004	0.0222869302940493	-0.0715518153635896
RALB	RALB	grey	grey	0.0258801776717794	0.124406676271387	0.0958071136745237	0.119762146238619	0.0247575953057714	0.0703705003823853	0.0118791591497969	0.00490794067100102	0.0662673802826503	-0.00192134585287623	0.0707779948881012	0.0754397636867568
CLASP1	CLASP1	turquoise	turquoise	0.293781797192469	0.127019570048583	-0.140275303966533	-0.0870534596011401	0.1246428073446	0.241289890326916	0.0524944265579741	0.222463839317696	-0.0988857438044287	0.085821845780697	0.00625064327096602	-0.150103289424909
AC012447.1	AC012447.1	purple	purple	0.162213764977435	0.0396940477847739	-0.122360584115481	-0.123164121140283	0.0361704399425602	0.0768732813287783	0.123055637286419	0.132838312728499	-0.0463581017615828	0.470494555193207	-0.0585708613479971	-0.109654483290882
NIFK-AS1	NIFK-AS1	grey	grey	0.0191512711870749	0.043544059228668	0.0240793284672332	0.0235237930887148	0.0128329744410088	0.0269871900822073	0.0187050335557659	0.0162033063688424	0.0252411598803321	0.030197750865764	0.0124084087863787	0.0174249529601439
NIFK	NIFK	grey	grey	-0.0322915533705595	0.115039712469587	0.125686112424105	0.122725952055717	0.0156195794620844	0.0370924272353201	-0.0361950618915827	-0.0283870744043953	0.0589704101907039	-0.0167723900777545	0.0871797824686831	0.0997212322685379
TSN	TSN	grey	grey	2.86719801499275e-05	0.0946263802282541	0.0854371134560939	0.0858621781452687	0.0127077963744183	0.0459081133948237	-0.00411426157094839	-0.00931933940021351	0.0477400574945829	-0.0301063344667504	0.0550381043388481	0.0714122096752771
GYPC	GYPC	grey	grey	-0.0456976102465156	0.0258765916721076	0.10474052282179	0.0612375477427882	-0.0648340428053596	-0.0364860829759017	0.0805238542637404	-0.0818417045798107	0.115161621670847	0.000832641354846021	-0.0102864338907911	0.119527148091792
BIN1	BIN1	grey	grey	0.0404565369356508	0.198013400453913	0.0455070967143527	0.105715400653213	0.229815534830046	0.11875295278793	-0.108867234804501	0.144178004324803	-0.0475504820276306	0.0165103171638434	0.183769589747252	-0.0131290073849487
ERCC3	ERCC3	grey	grey	0.0663413183334886	0.09137772231488	0.0216863432868841	0.0198643659171246	0.0402546022974052	0.0851841257627698	0.0153229213782683	0.047279787989485	0.0134517323001288	0.00309025936634499	0.0280310234768403	0.0130048317809892
AC068282.1	AC068282.1	brown	brown	0.210626602525869	0.219506694160211	-0.0630039542621787	-0.030743609801812	0.241024654152334	0.212753260483788	-0.0275218098916133	0.264023353309362	-0.111295331027199	0.0999409204868212	0.108309242512295	-0.117779077854101
MAP3K2	MAP3K2	brown	brown	0.39785373352185	0.266071781711209	-0.195005443409041	-0.0872981035915102	0.408800480874843	0.297701903930611	0.0301171226348419	0.515835937041626	-0.180678173319503	0.230299564833256	0.101783457063671	-0.26408962914396
MAP3K2-DT	MAP3K2-DT	grey	grey	0.0729308013746451	0.0705211044042002	-0.0424656293261006	0.00239813694462632	0.126769164541358	0.0447890086706616	-0.0165296027712717	0.129676679683228	-0.0574226501237863	0.106508582473811	0.051431487099618	-0.063663947354076
IWS1	IWS1	grey	grey	0.110925404811455	0.122192583295158	0.00413021216579691	0.00926565904237336	0.0456014666021915	0.136151086397527	0.0146455872008103	0.0692753910103663	-0.00603326184109284	0.0248336733053215	0.0385849654851374	-0.00789826769634496
WDR33	WDR33	grey	grey	0.16974926552376	0.212915596787631	0.00584665663722723	0.0449460300863064	0.127828098699388	0.230964300851605	-0.035807396457711	0.138539614438383	-0.0513054305503482	0.0475361379511779	0.114480371453905	-0.0374021426428971
SFT2D3	SFT2D3	grey	grey	0.0410052142107517	0.116988705014206	0.0234279370588863	0.0504566818999742	0.112840930137884	0.0635067689394987	-0.0377661339779852	0.0878973063164398	-0.0272280239367172	0.0406704730318472	0.0939114437509965	-0.010917337802066
POLR2D	POLR2D	grey	grey	-0.00119737579020015	0.0881522229875649	0.0562233746221033	0.0691830984159631	0.0471042916317886	0.0477337031506107	-0.0435777639674503	0.0119652304737851	-2.60222878457789e-05	-0.00466680218515598	0.0757263392100619	0.0251514856694458
AMMECR1L	AMMECR1L	grey	grey	0.0484595495160641	0.0620412737082793	0.00366904887071845	0.0085610382021881	0.0411950071188353	0.0543816227261054	0.00066462033234088	0.0496329388240264	-0.00609924131278624	0.012630478393999	0.0206495881622703	-0.0129767961720463
SAP130	SAP130	blue	blue	0.173247769912026	0.126930537665789	-0.0510247263950331	-0.010758384120372	0.104158567159338	0.190370786504167	-0.0115625449757216	0.147816681127359	-0.0585407513456579	0.0492041184531772	0.0508910411632972	-0.0792923324363816
UGGT1	UGGT1	grey	grey	0.100287715984735	0.146949964386757	0.0458575660903653	0.042469524576388	0.0470327691100307	0.129182471491998	0.043235079370883	0.0607047110429124	0.0228483054572548	0.0216922223765174	0.047792310154559	0.0304485473088437
HS6ST1	HS6ST1	grey	grey	0.110305652529801	0.0993551799582053	-0.00240347758020307	-0.00859946981820434	0.0635228234591529	0.0927927813962681	0.0661839975822859	0.0938705961964877	0.023771796674203	0.055762119790853	-0.00353347651974867	-0.0120332007884727
SMPD4	SMPD4	grey	grey	0.0417299636374642	0.0938391231051579	0.0122168499762021	0.0396368117581259	0.0814678475650806	0.0831729707072364	-0.0476873909508858	0.0679691272978865	-0.0401651851736228	0.00591634070026658	0.0796234132827977	-0.018864374499547
MZT2B	MZT2B	grey	grey	-0.141323326122328	0.122125817242106	0.336085232524125	0.120261099515548	-0.186245761579133	-0.0475151266140524	0.16014087953509	-0.244604682116822	0.340650242821117	-0.0995752681894873	-0.0604452760350303	0.367302401422896
CCDC115	CCDC115	grey	grey	-0.0615467143058147	0.0840855692091064	0.143043916975822	0.143918193552814	-0.00213993774545555	-0.00300522999899871	-0.0233410626248506	-0.057922908007005	0.0910267469954193	-0.0442668113690008	0.077883296656993	0.126260036531321
IMP4	IMP4	grey	grey	-0.0608016695825165	0.103310449834942	0.124867256891444	0.141850110326805	0.0357400211657251	0.0183696256126042	-0.0700985774283149	-0.0389152788054228	0.0369641296173143	-0.042659281776991	0.113665465453782	0.093681602294819
PTPN18	PTPN18	grey	grey	0.00144686612577958	0.141481562013633	0.13101085975326	0.148227148972497	0.0474340106740311	0.0642931317936223	-0.0243067327466864	0.00391090215049982	0.0753227260551246	-0.0502522610831081	0.109052783243147	0.0983291702755415
FAM168B	FAM168B	grey	grey	0.166662455931855	0.178049817279755	-0.0491694354102559	0.0383006376975616	0.188219426856094	0.2117786086899	-0.0999467883937566	0.200229155027267	-0.122544420767172	0.026839335694116	0.138767874758873	-0.113141401438139
PLEKHB2	PLEKHB2	grey	grey	0.166481637868179	0.248467076345278	0.0169384290235504	0.0858095858792293	0.23462312391666	0.211047276545964	-0.0566529563203394	0.229099448744044	-0.0569382455749715	0.0400027547676138	0.162668473478104	-0.0505341790540497
MZT2A	MZT2A	grey	grey	-0.0419327447426728	0.0821291360545926	0.165334753794319	0.0395862999905792	-0.0904533923398531	-0.0024902813962514	0.11328570240633	-0.108884329995625	0.180930102558783	-0.0244887402868373	-0.038024348213941	0.179013113951516
MGAT5	MGAT5	grey	grey	0.15294535704731	0.193144240321218	-0.0303281954490446	0.056512199509404	0.182161420873953	0.216739894833942	-0.0954060597224199	0.169694411330506	-0.10262712130338	0.0390014152170077	0.150695295298983	-0.0805164407294454
CCNT2-AS1	CCNT2-AS1	grey	grey	0.0412267853662717	0.0596902033232541	-0.00605309486530113	0.0210638835527563	0.0613831965914407	0.0561017426867972	-0.0334252463556912	0.0597540236323016	-0.0313896705428358	0.0226083497724328	0.044205933035206	-0.0241236961596903
CCNT2	CCNT2	grey	grey	0.171533617570208	0.13057908253591	-0.0815039406671425	-0.00946958110723407	0.145281987689406	0.19741974883863	-0.0649580943493109	0.179069067885393	-0.123411236361402	0.026866648132153	0.0928853357707139	-0.120247305865215
RAB3GAP1	RAB3GAP1	grey	grey	0.186451256113527	0.152851777101428	-0.0931748783759426	0.00402250522401047	0.205507572014069	0.208684196041383	-0.0956915536748583	0.23135995495777	-0.152174163757946	0.0503140781694426	0.133598511203161	-0.146198295013117
ZRANB3	ZRANB3	grey	grey	0.0941209465538943	0.12664981999641	0.00707288041299123	0.00396662720290388	0.0667172001042566	0.140047458804903	-0.0101435817467537	0.0745436061480081	-0.0250358030356272	0.0134678883384958	0.0583968836535358	-0.0189806117383681
R3HDM1	R3HDM1	blue	blue	0.133063635936854	0.160047769234486	0.0190762674331015	0.0256573396049241	0.0707187566748639	0.193076080724249	-0.0151965300480607	0.088302716422598	-0.0189347057318173	0.00782076231607739	0.0639644123162485	-0.0172316718790521
UBXN4	UBXN4	turquoise	turquoise	0.146127096607104	0.179192609010884	0.0604329247071527	0.0472930094774757	0.0495024255689638	0.168635450539689	0.0501032534119754	0.0843169960557811	0.0578552544601892	0.0313119843920318	0.0381871160648081	0.0397129503011325
DARS	DARS	grey	grey	0.028652263173579	0.104355806802733	0.0589438358295159	0.0570665943841651	0.0240487422565631	0.0760646276919596	-0.00766947895520197	0.00650144876058752	0.0169422782104955	-0.0221498295086985	0.055314243781169	0.034105266175358
CXCR4	CXCR4	grey	grey	-0.0141750382308446	0.0749123110194626	0.000716942726414935	0.124259295565417	0.206026877743218	0.00924077096566012	-0.1382713101319	0.130635740586719	-0.107263894041402	0.0326429317616354	0.19971472740545	-0.0558602640036822
HNMT	HNMT	grey	grey	-0.0162406015813075	0.15760531404728	0.156793694094366	0.182099036533921	0.0438306398736729	0.0718264873270934	-0.0555545379600495	-0.00877009751517548	0.076989291908916	-0.0220174210258922	0.125704596110162	0.116501732935657
AC114763.1	AC114763.1	grey	grey	0.0575371853873416	0.0355732077106626	-0.0195101182869107	-0.00988895941316111	0.0252713931376119	0.0579306713255367	-0.00237795818265541	0.041676714998394	-0.0330403031243935	0.0354311984540545	0.0229617709757888	-0.0270394601048759
SPOPL	SPOPL	blue	blue	0.181268671560203	0.0925426890411922	-0.0561097857147085	-0.030016028960352	0.0322931323265611	0.175945479691369	0.0636501693564401	0.107274146710362	-0.0280666655613372	0.0632747518056256	0.010470012478103	-0.0603429425684924
AC092620.1	AC092620.1	grey	grey	0.0565416357057378	0.035445551673437	-0.0249220255084776	-0.000767356053415087	0.0363959784344726	0.0569958167583425	-0.00502621685365609	0.0464844816506015	-0.0215654485588212	0.0198268767173909	0.025322676185395	-0.0291930185259541
LINC02631	LINC02631	grey	grey	0.0595728350618027	0.0224284343560987	-0.022455065936073	-0.011150585149293	0.00901941319657791	0.0592695707269902	0.00922941090325369	0.030339772102828	-0.0151125194036099	0.00988888855124738	9.26026867269723e-05	-0.0265222672783345
KYNU	KYNU	brown	brown	0.345305570497185	0.199562891112701	-0.186618699018591	-0.0124125880953089	0.333420098785171	0.293180711711991	-0.0952734329022487	0.417670028659977	-0.216944167147869	0.103249607357464	0.142808403598697	-0.254808602909967
ARHGAP15	ARHGAP15	turquoise	turquoise	0.327567283145602	0.0446012849105158	-0.2480341838563	-0.173551620760308	0.144613863763458	0.220902800330525	0.0370405823775972	0.273011007011215	-0.182432086859304	0.115302864245511	-0.014413143545824	-0.259771367877667
AC079793.1	AC079793.1	grey	grey	0.142298340147202	0.114257959576097	-0.0645967160330846	-0.0316131239210887	0.124759835808309	0.148536377791669	-0.0279466416654992	0.145305454533886	-0.0872147373829769	0.0566258034576037	0.0674421188175426	-0.0922069667728154
GTDC1	GTDC1	brown	brown	0.122135803617542	0.122406228357543	-0.0410876380771069	0.0182067285396837	0.132476471561101	0.153421601651436	-0.0531168148054936	0.148822940972545	-0.0886785956095607	0.0229549707993342	0.0992899872155052	-0.0758970075329692
ZEB2	ZEB2	brown	brown	0.409956965620237	0.256382227208662	-0.255829701044095	-0.0676295306277113	0.446143138127719	0.381373802410471	-0.154487155037422	0.540492053828507	-0.338542463986779	0.135309539817674	0.20614611803283	-0.362533737438123
AC009951.5	AC009951.5	grey	grey	0.102879543069331	0.109078921581329	-0.0516556157271571	-0.000486750784445816	0.170082414181189	0.1044640580842	-0.0583800194452259	0.174762361310897	-0.0922638781930372	0.0507821738179381	0.0935606910833275	-0.0939217334814494
ZEB2-AS1	ZEB2-AS1	grey	grey	0.138458280378886	0.10444493094901	-0.09493390145597	-0.0154407393196871	0.150611833528889	0.102065232051627	0.00298365047828774	0.178218703496996	-0.0991098183770227	0.262537655050113	0.0788401755393587	-0.117271620031263
AC009951.6	AC009951.6	grey	grey	0.00481976798278955	0.0853121472094112	0.0412298475902326	0.0805324482074939	0.0799547029917845	0.0378830823303489	-0.0464924540428654	0.0489898662067992	0.000574741787361332	0.0314994836019463	0.0831674257656193	0.0171774423641475
LINC01412	LINC01412	grey	grey	0.0671335231611307	0.0526965058412029	-0.0407314845645659	-0.00732852664354757	0.0796110231912875	0.0413584445067176	0.010785386115051	0.0895951621566067	-0.0299347328428823	0.123071891821812	0.0210283157966629	-0.0516277274262213
TEX41	TEX41	grey	grey	0.181254314996447	0.118318612772146	-0.108113069803534	-0.0503075410633931	0.158064063187859	0.109680178217595	0.0350925919475629	0.217594741823868	-0.0831755264215093	0.317349957906192	0.0329676011019813	-0.135038194307933
ACVR2A	ACVR2A	grey	grey	0.12258766215458	0.170210759475102	-0.0642641602685333	0.0579103226473313	0.256251676344848	0.153159738921971	-0.122506329021651	0.241017180439557	-0.149532581217095	0.0852290829854829	0.179052003969865	-0.12338669569641
ORC4	ORC4	turquoise	turquoise	0.137083238075835	0.108009426174879	-0.00834689047314016	0.000399008109617992	0.0191549072058437	0.148346527959817	0.0346344921563255	0.0630081311298987	0.000636101689175273	0.0529473165313512	0.0120707846053268	-0.0167558233972794
MBD5	MBD5	blue	blue	0.228115289015976	0.154297396991263	-0.0497275155701092	-0.0549093067496786	0.0574661559290073	0.253616454780395	0.0543728824109486	0.128603450158041	-0.0309310601769727	0.0606620552473965	0.0110399788520353	-0.0612957467919189
EPC2	EPC2	brown	brown	0.250576395268247	0.203577155473754	-0.0918386677335928	-0.0171389813744345	0.210181462401863	0.238904804752811	-0.0019892509178409	0.278335927376151	-0.10457919940184	0.124984003451553	0.0950503617412136	-0.133694703641351
MMADHC	MMADHC	grey	grey	0.0134206212955073	0.073455733424119	0.084161368826841	0.0535929158969977	-0.0270352020147332	0.019986936878623	0.0639358762840843	-0.0267037596487975	0.094053006459702	0.00610094990034558	0.00318430123598545	0.0831513351812957
RBM43	RBM43	grey	grey	0.0130403246954344	0.0399811353601426	0.0258750965504054	0.00988589354387881	-0.00359185385022474	0.0353964412201664	0.0114008070581516	-0.00515666750741965	0.0193805814530591	-0.00126751356118402	0.006437192522851	0.0198575773131336
NMI	NMI	grey	grey	-0.0401085432087939	0.0796104419620542	0.158144664013168	0.0976521200159124	-0.0715899297704955	-0.000563758660866063	0.0905694389015675	-0.0969626249524734	0.161065127983516	-0.018463548671453	0.00246328872132394	0.169873213327223
TNFAIP6	TNFAIP6	red	red	0.101840068393355	-0.106927831621337	-0.108787011511499	-0.169793895190167	-0.136808476366262	-0.0411364718308965	0.262247922442634	-0.014253211188315	0.0438540647080349	0.269818574862479	-0.176831691840013	-0.0389659473924713
RIF1	RIF1	turquoise	turquoise	0.144232346451942	0.134194030014915	-0.0285793317882019	-0.0117770566907052	0.0690715636400928	0.1709123444539	-0.00147430933150206	0.104913575589406	-0.0542820500711625	0.0449714559977054	0.0545436929427324	-0.0612327216873681
ARL5A	ARL5A	grey	grey	0.0823782930971374	0.210733526289225	0.125616481107094	0.111647073682914	0.0689795243332721	0.140353498433716	0.0283741108940493	0.0566908920595943	0.0751209014190451	2.96340685604394e-05	0.0885414941968539	0.0835802475136694
CACNB4	CACNB4	grey	grey	0.0815849229440753	0.0479544020026473	-0.0673107023649621	-0.0263459124298622	0.073031073483611	0.0811783133369133	-0.0288565256852882	0.0934769856488757	-0.0709498248794283	0.0572465012895613	0.0358325487651192	-0.0867921367246604
STAM2	STAM2	grey	grey	0.137520342284323	0.116135848236264	-0.0230730185220609	0.00292316757888411	0.0635779624679926	0.147732010451775	0.00425334360043979	0.0952593665318603	-0.0280213593272534	0.0201008402964692	0.0414026375919653	-0.0394490198814599
FMNL2	FMNL2	grey	grey	0.0217701553035885	0.115841866781882	0.00474011195425237	0.0905191450017894	0.132788111630622	0.0904435952769521	-0.119033214747136	0.0804618132645881	-0.0925987238456203	0.0218399128759772	0.168608608824607	-0.0398144128558937
PRPF40A	PRPF40A	grey	grey	0.138609795293994	0.235404663443747	0.0889766653806108	0.0972928542852758	0.0842370023617152	0.21384938467595	0.000536348796520584	0.0901103501048373	0.0310347417846131	-0.00177179103521946	0.106138447814098	0.0465054697476092
ARL6IP6	ARL6IP6	grey	grey	0.0658937732098962	0.050060534100079	-0.00176168058718241	-0.00194546385167784	0.00266822705991144	0.0629210306628912	0.0384621228844943	0.027180689382644	0.0166717014031153	0.0194837974324038	-0.00447898087255798	-0.00387997449010756
NR4A2	NR4A2	green	green	0.240432131375028	0.235215215111547	-0.158520705479501	0.0543392080441032	0.502999762791569	0.211589310011891	-0.170491302716295	0.468861239684803	-0.262844494943215	0.240028892784151	0.262909530570756	-0.261738708666872
GPD2	GPD2	blue	blue	0.247674342418748	0.180778007097953	-0.0782395703544876	-0.0599804714504531	0.159114956933034	0.25118920348555	0.0572217164485621	0.218611451070843	-0.0741901357323803	0.0987929089574209	0.0492487370593367	-0.110893207066714
ERMN	ERMN	grey	grey	0.0676524505717498	0.0489233988792116	-0.0408831239254874	0.0101231146487243	0.0889331982435858	0.0567993701910533	-0.0334140248295772	0.0997414368755435	-0.0523573266676613	0.00113030501290268	0.0420485838234268	-0.0540487174649717
CYTIP	CYTIP	turquoise	turquoise	0.33695903694911	0.129328315697331	-0.195070139602653	-0.0697094490892228	0.228102995667349	0.215334480029991	0.0408784513505323	0.357746078880498	-0.140167709367798	0.167524379231991	0.0341125851155619	-0.21619606389959
ACVR1	ACVR1	grey	grey	0.150359816662433	0.13737268534663	-0.0170131073721224	0.00149507032413363	0.076336803827649	0.155520723961076	0.0334480885629645	0.110335664018602	0.00675396608069274	0.0547221182347175	0.0275806635392539	-0.0299809567781052
PKP4	PKP4	turquoise	turquoise	0.125898855736326	0.0257195657898358	-0.0881725334810357	-0.0466153922727181	0.0557655774659925	0.092649205999067	0.0119285373147736	0.101943704683397	-0.0841555584070575	0.0423343793543735	0.0185792470619197	-0.0981423018879871
WDSUB1	WDSUB1	grey	grey	0.0796082189955893	0.0771133000815621	0.0357050055284779	-0.0145390314526192	-0.0396968180980365	0.0910151345612053	0.079668936493697	-0.00483825668791485	0.0685614728698151	0.0152560682309798	-0.0388022505816227	0.0406980773143854
BAZ2B	BAZ2B	turquoise	turquoise	0.275263334353628	0.0435603107888037	-0.12152599618802	-0.150951054747372	-0.0499510630631039	0.20279802410993	0.155350509172916	0.0917027826878044	-0.0105286733186276	0.0689458844322295	-0.114874489729702	-0.0937424952940918
AC009506.1	AC009506.1	grey	grey	0.00721365210599857	0.0280364059880979	0.0542663219393521	0.00525198528626205	-0.0507322147905347	0.000791197841353816	0.0970127645161142	-0.0340866878420169	0.0974619618415664	0.0287497230810402	-0.0448905267310998	0.0733225670095838
MARCH7	MARCH7	turquoise	turquoise	0.196537699297645	0.138631009108476	-0.0223771212575973	-0.0153343494524346	0.0574928029878432	0.186582592639387	0.070492022089497	0.117485640238924	-0.00332882371966869	0.0522359966956439	0.016704218987958	-0.032685646921662
CD302	CD302	grey	grey	-0.0128622201751984	0.17972905389516	0.267657069905685	0.225549848793059	-0.0160759715837578	0.0260189846155378	0.0996694837929427	-0.0507356782872841	0.254431065121597	-0.0553530294182766	0.0661432129526315	0.243158009990053
LY75	LY75	grey	grey	0.098176527735008	0.0894838070476836	0.0131985820357559	-0.0106627290314089	-0.00782552019308427	0.10413825029206	0.0777476191413344	0.0219950022680383	0.031390084911291	0.0245351710719948	0.000338175027857975	0.0110019739070942
RBMS1	RBMS1	turquoise	turquoise	0.259178348574381	0.149980859852419	-0.0380844562266404	-0.0827945545788826	0.0426151953761324	0.21049594141223	0.167090716905736	0.142968091907827	0.0246696365318573	0.0679831682425676	-0.057145937778718	-0.0375485438315243
AC009313.1	AC009313.1	grey	grey	0.115506864501862	0.108794238663851	-0.0638752866608277	-0.0122482125264559	0.110076470038189	0.121035034196671	-0.0330577693926596	0.123514330595474	-0.0769286137189227	0.157444355436759	0.0758427386706463	-0.0902390942747355
TANK	TANK	turquoise	turquoise	0.332553458581686	0.190282176253304	-0.147918669943572	-0.045288938424483	0.208162758332964	0.271005695753033	0.0160787003210273	0.30465855955817	-0.128813396029891	0.232539160563101	0.0790256421979709	-0.188030218136377
PSMD14	PSMD14	grey	grey	0.104293606327016	0.180814935763994	0.0240454817101261	0.0457144304733726	0.133822967756054	0.152151039988752	-0.0374368750381679	0.132290367776324	-0.0477953535896858	0.0294559415620128	0.113139420158086	-0.0252564918756519
IFIH1	IFIH1	grey	grey	0.109302221680318	0.0897768650680224	-0.0455654725977066	0.00827489062261236	0.0789164493265987	0.113046107010031	-0.0197097393237389	0.104117235358028	-0.0549429579179898	0.118976504876665	0.0598404512548503	-0.0683023437498436
GCA	GCA	red	red	-0.037846323188747	-0.190571862960491	0.123169356915622	-0.154412755011705	-0.474282772161092	-0.175262238303309	0.523454327349712	-0.34690528635258	0.407977545263181	-0.00554345477089894	-0.407588784516729	0.286488144241412
GALNT3	GALNT3	grey	grey	0.115160923050978	0.0614337573085874	-0.0634571347484547	-0.0465322862348402	0.0844988321513647	0.0966719884558112	0.0147289054097473	0.125214162560239	-0.0607767471784409	0.0673116849878419	0.0122755593606992	-0.0810365158314597
TTC21B	TTC21B	turquoise	turquoise	0.167030261074085	0.107734596535385	-0.049783456686107	-0.0327607496008612	0.080736193672831	0.153295204445536	0.0299374449357238	0.129025921110325	-0.0486377662724774	0.0594434033077569	0.0214853745663744	-0.0685546028103443
STK39	STK39	turquoise	turquoise	0.191297150264463	0.126071794796038	-0.0336155950859706	-0.0644895519737404	0.0382035301347471	0.178560166572419	0.0936496213913637	0.104682292636049	0.00811838518910607	0.0319159864398159	-0.0214676631364714	-0.0379530333787043
CERS6	CERS6	grey	grey	0.246827996731833	0.211804249026785	-0.111197381756527	0.029011926497569	0.269491795501737	0.292772701489662	-0.14675128871596	0.290264434646149	-0.204518321688317	0.0542497646953628	0.194634133780258	-0.18846211762526
FASTKD1	FASTKD1	grey	grey	0.0529109664464121	0.0998555171557249	0.0421901194782865	0.0338664065317307	0.0290254881479441	0.0964016645631419	-0.00371899765116418	0.0282201061387484	0.0105311526768648	-0.0229142895339179	0.0400396840755505	0.0178684532418048
PPIG	PPIG	grey	grey	0.0727211079459744	0.110017501787093	0.0527013508345298	0.0529160050579951	0.00851589646488634	0.10621159862434	0.0157176536540586	0.0273526620947823	0.0431508572375546	-0.0247358412316884	0.0278512317065943	0.0434175709777864
CCDC173	CCDC173	grey	grey	0.162630936557217	0.151710631321457	-0.0113616041866185	-0.0484749543278174	0.0754087309105946	0.160104762923667	0.0528777555758633	0.126748328952577	-0.00996724461228972	0.103604185766658	-0.000231463033669994	-0.0330875782697148
SSB	SSB	grey	grey	-0.0212694707966238	0.22938656411804	0.208514617546332	0.197278623795737	0.0597946019643295	0.110890809983681	-0.0601168157520518	-0.011811544013304	0.0855677216903376	-0.0405461263226394	0.167747165553641	0.158845638841548
METTL5	METTL5	grey	grey	-0.082511003766376	0.0733630401305325	0.159651974126911	0.116386118572843	-0.0390569302853008	-0.023660347796282	0.00969041371690077	-0.0939781291916809	0.1268316890268	-0.0332027248334407	0.0409283054259498	0.153649153879477
UBR3	UBR3	turquoise	turquoise	0.236097565032845	0.148544128904707	-0.0948725676828018	-0.0370821120652835	0.152166950264312	0.222727198523911	-0.0111681108344684	0.210795294969607	-0.0995263651723003	0.0427782269032924	0.052879142541062	-0.128861454484148
GORASP2	GORASP2	grey	grey	0.0628867088279718	0.137075338663883	0.0617367839159017	0.0516183486241349	0.0386917261734035	0.11162423172352	0.010953838994567	0.0347311488244346	0.0334999436739379	0.00312938685776357	0.0501506764380496	0.0403184267319305
TLK1	TLK1	blue	blue	0.20190611511497	0.141471855060626	-0.0274675868508574	-0.0512771321257847	0.0310858680435341	0.218654693952257	0.0867574672601343	0.104383956923516	0.00857270009514802	0.0669367590741765	-0.0217035134812964	-0.0371378827652156
METTL8	METTL8	grey	grey	0.0505759683523635	0.124937628371142	0.0235266802211157	0.0647275386952221	0.094882323061305	0.107693751870556	-0.0615979861318844	0.0698662372093108	-0.0399069919807605	-0.010123856383601	0.110847998536748	-0.0149250342069622
DCAF17	DCAF17	grey	grey	0.0343261787061757	0.0659889967303093	0.038341195234919	0.0293160594079192	0.00346716421448581	0.0588189121611421	0.00732325112370092	0.00314186718274571	0.0247665834458066	-0.0129314455197769	0.0160773924485853	0.0262052717274213
CYBRD1	CYBRD1	grey	grey	0.0232291190744784	0.0838566144627769	0.0398585154561339	0.090626498995018	0.0631918127798556	0.0691861922459495	-0.0724556331867719	0.0380280860729269	0.00299470359370088	-0.0439006482412891	0.0827165664381803	0.000964878902314229
DYNC1I2	DYNC1I2	grey	grey	0.0451293762764678	0.144001380523988	0.119055898415896	0.094787860537623	-0.00198134148715576	0.0887664081780271	0.0495255764516679	-0.00869037218192412	0.100422131109499	-0.0045685852194947	0.0415007184122193	0.111411467986344
SLC25A12	SLC25A12	turquoise	turquoise	0.129494673370944	0.0951193830818518	-0.00745289282552218	-0.0327497030414383	0.0063871866927729	0.126371640596744	0.0636792565932156	0.051130203864651	0.0107904265996444	0.0613198198410017	-0.0115643482166646	-0.0110273687428881
HAT1	HAT1	grey	grey	0.10671937833436	0.0672545007152982	-0.00614043514837226	-0.00812271490400683	0.0135887406431677	0.0796715676912963	0.0690240492366814	0.061306944568764	0.019179136792487	0.0532183401455501	-0.00689271208546705	-7.14228786785047e-05
AC078883.1	AC078883.1	grey	grey	0.0362817754257264	0.0477803982954559	-0.0080429707551352	0.00403938892224101	0.0445671759327575	0.0450945405064548	-0.0137031458389617	0.0438256144252051	-0.0215447200113349	0.0127413086809425	0.0298329629584567	-0.0189464107640866
PDK1	PDK1	grey	grey	0.129973735265054	0.141126820435783	-0.0362493054722318	0.00236293881304566	0.157385399931775	0.134171231231066	-0.011412529113884	0.162022367622459	-0.0623568232113846	0.0665483552717679	0.0687276950757902	-0.074821286090824
MAP3K20	MAP3K20	brown	brown	0.185895621633812	0.191839681092665	-0.0396019649670105	0.028602141662707	0.208504600881223	0.209938679555302	-0.0661473910320105	0.23266353821819	-0.0971203784217376	0.0251341181434838	0.121909040430139	-0.100510527343403
SP3	SP3	brown	brown	0.243181234287382	0.195795892533478	-0.128549629797835	0.032541459546575	0.347946374338825	0.223853339172692	-0.103968604082561	0.373028025519499	-0.179753507436431	0.0253025943811311	0.168532955713349	-0.192138795185439
OLA1	OLA1	blue	blue	0.108029966045168	0.213121783023359	0.0869125405177594	0.0844907911633775	0.0965703182047225	0.19692084104807	-0.0257767054958673	0.085135052014689	0.0201047561267851	-0.00353647410652122	0.105965146722599	0.0301057931772836
CIR1	CIR1	grey	grey	0.13003205897151	0.107434713978284	-0.00883442619133686	0.0384820191285403	0.0645501321579913	0.126860170158963	0.0211789872455122	0.0977720659521808	0.0105682161126843	0.0564366484672887	0.0340346773947276	-0.0174306318218273
SCRN3	SCRN3	grey	grey	0.0334208077574618	0.0642761494960874	0.0453280220679259	0.0291749633553646	-0.014320013668575	0.0509643875637446	0.0318777816687024	-0.00930938897544841	0.0556749469584074	0.0074235751256818	0.0113735511278219	0.0467071237325568
GPR155	GPR155	grey	grey	0.0706136638435527	0.0512809835062352	-0.025562487007737	0.0488024062967656	0.0491377017386446	0.0804827946970997	-0.0457166707324258	0.05222661655033	-0.0381736979989739	0.0161077360573367	0.0633832503745953	-0.0437170217310344
AC010894.3	AC010894.3	grey	grey	0.0160741550434721	0.0856039627226308	0.0616668163685162	0.0914609998451813	0.0364013104536762	0.0403158788956634	-0.0166682075619801	0.015891070247427	0.03308166762029	0.0184484325667515	0.0583922767543729	0.0458117970629937
WIPF1	WIPF1	grey	grey	0.056801681040518	0.126859714666914	0.036149284474905	0.168706743403599	0.129182540317516	0.106586470644537	-0.113615472332407	0.0932070136976609	-0.0312298892824428	-0.0389162454507493	0.149173756632046	-0.000481056806090093
ATF2	ATF2	turquoise	turquoise	0.14427368738968	0.110378949341896	-0.0275886622679204	-0.0102479616311893	0.0570465147674568	0.16011658181563	0.000831931466743685	0.0921702845193011	-0.0410785617793905	0.0218811576965246	0.0323606671818216	-0.0434670253916664
ATP5MC3	ATP5MC3	yellow	yellow	-0.141727356127501	0.29112535104063	0.43859795627633	0.343262101523991	-0.0119383205447594	0.0313529719889688	-0.0104574112968554	-0.149682747512378	0.277230242484261	-0.0937025334553237	0.181023334034462	0.381885791691125
LNPK	LNPK	grey	grey	0.0895923791419482	0.0470182017651332	0.0118000811496469	-0.0494047601123885	-0.0498167046613808	0.0611432994753827	0.12470652838718	0.00224189382956163	0.0654860702216067	0.00962731535066851	-0.0701319916490891	0.0302634686503044
MTX2	MTX2	grey	grey	0.0333022541220779	0.0577713503682456	0.026981888270563	0.0134632810951272	0.00141468120040214	0.0553825000161044	0.0138404337242916	0.00400039455997494	0.0205510362302917	0.00328914615199376	0.0157819260804771	0.0246682048330515
AC079305.3	AC079305.3	grey	grey	0.0823922585284277	0.078617913911949	-0.0336776140333894	0.000595408373027497	0.0976616403521283	0.0769554037728238	-0.0121222078514935	0.106375665074429	-0.0460686129647757	0.121533634111105	0.0459519452698914	-0.0533646966726002
HNRNPA3	HNRNPA3	grey	grey	0.131305502860905	0.26025828060349	0.0564450920787256	0.138162333437398	0.21396959676799	0.209535462856945	-0.110231169951624	0.187892220099799	-0.0842668752917634	0.0676708293681258	0.215546488920856	-0.020884005638452
NFE2L2	NFE2L2	grey	grey	0.270233427302456	0.297730203652444	-0.113920598012195	0.0866523370265845	0.425406666681389	0.287647909991224	-0.155098689813206	0.40747498684642	-0.229559261707207	0.203571104988659	0.276236101644128	-0.216043303407511
AC079305.1	AC079305.1	grey	grey	0.0529004725664488	0.0868180352636138	-0.0152746654515067	0.0323623280559088	0.114053773304596	0.0584990617707629	-0.0439353573241094	0.0990663728380775	-0.0498404334493392	0.136443902133641	0.0809860806748807	-0.0403486302873384
AGPS	AGPS	blue	blue	0.13802535429749	0.162199741654093	0.0138671222398486	0.0313611130945249	0.0885012965566412	0.198064504779058	-0.0163549309758103	0.0977320086745713	-0.0349341572177009	0.01679368951897	0.0836997319252504	-0.0220346812049927
RBM45	RBM45	grey	grey	0.0201648446321227	0.0659232281560684	0.0449759813929794	0.0303076795304562	0.00226765245345659	0.0566479944429131	0.00583202529746315	-0.00626829674212025	0.0299585122914757	-0.00356538331942102	0.0240906943060226	0.0340195355399314
CHROMR	CHROMR	grey	grey	0.044695387882007	0.086172661939099	0.0137386030509962	0.034493965326296	0.0624649329496505	0.0823840334304465	-0.0310529589592357	0.0578054723392033	-0.0196715753267718	-0.0052983908473742	0.058313501312521	-0.0112815612359934
PRKRA	PRKRA	grey	grey	0.0265082372863018	0.132804985584675	0.0567442919439712	0.0923294922558953	0.0934249730184191	0.0911431837722735	-0.0661987855827536	0.0570985940167972	-0.0120879359852889	-0.0125594565490091	0.107898407277508	0.0169363351213022
PLEKHA3	PLEKHA3	grey	grey	0.033869010638227	0.107668667995522	0.0645261886059982	0.0727315979372109	0.0348183075899248	0.0655754481200258	-0.00577459023098018	0.0269881177320122	0.0334140482480265	-0.0131501068069007	0.053238075934799	0.0433721824457847
TTN-AS1	TTN-AS1	turquoise	turquoise	0.116471475329323	0.0215411776897837	-0.0462898676975791	-0.0576133117951055	-0.0171415671138296	0.0801540923344942	0.0677447407571649	0.0452310878369395	-0.00143296050980239	0.042723015071798	-0.0503434472893231	-0.028908574275331
SESTD1	SESTD1	brown	brown	0.310474567438086	0.19384300079687	-0.151467506737588	-0.0240890127455852	0.258290263806735	0.284581705608332	-0.0551989906885392	0.340950174698718	-0.174838054548623	0.114967803334491	0.108052766534443	-0.213166983291281
CWC22	CWC22	grey	grey	0.0624224999512998	0.0659787430550547	0.0131522848796603	0.0121032772735656	0.00783208931634289	0.0731644568985043	0.0264151907386374	0.0322286599992852	0.0201039643721196	-0.00227204224669369	0.00619828164543927	0.00460574776438896
UBE2E3	UBE2E3	grey	grey	0.140407807155157	0.154274356475668	-0.0369094875660897	0.0732445228682375	0.18295464279222	0.161926177489742	-0.0845981750747168	0.18889882665694	-0.0908534430288651	0.0408030682578724	0.126464880941641	-0.0845692132239219
ITGA4	ITGA4	pink	pink	0.0473417117579857	0.402161049744479	0.194568975389255	0.364652936775798	0.310854147413	0.285949665197204	-0.311252932089977	0.146151371468661	-0.0772844404348602	-0.0989381701346517	0.478668467225216	0.045991530531703
ITPRID2	ITPRID2	brown	brown	0.151687877933734	0.163811315152529	-0.0264937163123086	0.0300433102071347	0.181456309985757	0.151894878867584	-0.024666324835906	0.21048091781492	-0.0709635807256956	0.0531384517131876	0.0962465429472138	-0.0743702347850472
DNAJC10	DNAJC10	grey	grey	0.0801387835850141	0.173856273575381	0.060724387560525	0.094161732414066	0.104608366123594	0.125657643253479	-0.0212349491121584	0.0912607246392898	-0.00283033369844342	0.0254926029842415	0.114388624600303	0.0109810594667278
AC096667.1	AC096667.1	grey	grey	0.0564419967823351	0.060800631134531	0.0448525152835286	0.0258146904709873	-0.010011849374546	0.0263073313436322	0.0810612728483781	0.0239439622408741	0.0830358028877893	0.0653547611525505	-0.0268502099861279	0.043506052929939
ZNF804A	ZNF804A	brown	brown	0.17357893406285	0.143547689418978	-0.091205772557149	-0.033770086511493	0.179009798688414	0.187144078988153	-0.0475532340159472	0.218638774835162	-0.117520047255255	0.0978215830249166	0.0847484613392614	-0.131958104694287
LINC01473	LINC01473	grey	grey	0.10467668521335	0.113289562448458	4.3047336323344e-05	-0.00305299343226662	0.0661610622001077	0.126006302282198	0.0113819615689869	0.0845078296016729	-0.0211096119238076	0.0274838356312793	0.0403226015060528	-0.0295787384187351
ZC3H15	ZC3H15	grey	grey	0.0365256756911694	0.175534481172283	0.130851895166494	0.124140123451504	0.0624234223427029	0.092524951241651	0.0014067355636011	0.0348815329854449	0.0688618817925339	-0.00954260978063656	0.0955844243662047	0.0943283779547518
ITGAV	ITGAV	brown	brown	0.123425658402267	0.11512890414795	-0.0658789491328712	0.00991692766582287	0.180865325781617	0.113456504969638	-0.0456677373443089	0.190647892003811	-0.0882595083315416	0.0458554576564065	0.0925093303996881	-0.094607291000057
CALCRL	CALCRL	turquoise	turquoise	0.227210326095715	0.178604697878779	-0.0370532053222838	-0.0641912707630295	0.135416353148458	0.212277001042832	0.0488458650785239	0.196061692547293	-0.0501102125406927	0.064109419179863	0.0250229583443118	-0.0812630743366024
WDR75	WDR75	grey	grey	0.0914019222837352	0.0988844415702689	-0.0157069800474666	0.00479228687818663	0.0634094522567723	0.125486524481792	-0.0250793281564702	0.0757024503113923	-0.0338141967003066	0.0114056473530753	0.0513332357175824	-0.0442085465074483
SLC40A1	SLC40A1	red	red	0.0264001367948544	0.0012415290205537	0.0594162809451654	-0.0519088067309598	-0.113782437115374	-0.000454589774199516	0.174098888368859	-0.0712088680943911	0.12636268025863	-0.0163175972608244	-0.101621047666739	0.081656417742014
ASNSD1	ASNSD1	grey	grey	-0.0311292806786842	0.0311661112636242	0.0771619970972097	0.0517589435216511	-0.0426894183297788	-0.00493329402504974	0.0167848732542537	-0.0572526593123963	0.0705747972415289	-0.0430668697715434	-0.000821681738529862	0.0765385611312232
ANKAR	ANKAR	grey	grey	0.0508132284082657	0.0617421728904205	0.00607104005414044	0.0181580970458444	0.0366943748720563	0.0808255933824378	-0.0235451895357117	0.0368046424928267	-0.0186187877844987	-0.00937319687915854	0.0433788644476115	-0.0101791382034603
ORMDL1	ORMDL1	grey	grey	0.0909900961101846	0.16413781853731	0.0919151778788926	0.0675188359225967	0.0250128382976991	0.118757950419872	0.0560486682641734	0.0298699591815978	0.0840599695183327	0.0199199625160536	0.0344733048898348	0.071530912530946
PMS1	PMS1	grey	grey	0.0497417235331694	0.0911280523371785	0.0446614682880704	0.0368579779277406	0.020981553011386	0.083405342162657	-0.00344571347630012	0.0200016662927215	0.0112339736102143	0.00138655722042068	0.0419917998875623	0.025642714106411
HIBCH	HIBCH	grey	grey	0.0967718020477584	0.123040290707648	-0.00515179155042273	0.0212155488926624	0.0745835869283365	0.136593339261912	-0.0267224587887645	0.0824157923864366	-0.034197453978885	0.0195170372544583	0.0688243694473197	-0.0298095968128706
INPP1	INPP1	grey	grey	0.0531605494242024	0.0960038146625007	-0.00248759825220134	0.0345498055516781	0.119988819532445	0.0774319651215718	-0.0469938837390826	0.101453332106313	-0.052475465348372	0.0338018241381621	0.0856782713720811	-0.0356754004224656
MFSD6	MFSD6	grey	grey	0.113661923568868	0.110812595866085	-0.00224011913412311	0.00659575493264265	0.0673643813002183	0.126962488960466	0.00573396357373978	0.0907156629033456	-0.0128464002997085	0.0435669916669749	0.0326722042281473	-0.0293874166937786
AC006460.2	AC006460.2	grey	grey	0.107697649892223	0.0830193823956857	-0.0983514288612279	-0.00221167182832707	0.19821816787756	0.0722121877091465	-0.056116826044948	0.208687935371573	-0.116722136382242	0.142813137371452	0.0865114862941046	-0.131974954780081
NAB1	NAB1	grey	grey	0.0738008116065361	0.124244449347825	-0.0434728559148406	0.0514366440189949	0.205140895345699	0.0980507442839053	-0.107730950846433	0.177338090659842	-0.10689835843887	0.037831607187834	0.151831307112821	-0.0942599718676712
GLS	GLS	brown	brown	0.245366559956213	0.196810403805623	-0.130288205681658	-0.0277658071792263	0.276319505588308	0.228827358741066	-0.0541500717868221	0.3297213285227	-0.170566861391616	0.17440789596764	0.130169266881643	-0.192634506009754
STAT1	STAT1	blue	blue	0.11084560995812	0.144786829618942	-0.0679466880837753	0.0753589755135003	0.240972751752708	0.185502181308931	-0.168446651495077	0.20806671958901	-0.182893166507258	0.0753195330491604	0.225006549921121	-0.137668946465282
STAT4	STAT4	grey	grey	0.0278362130306501	0.117683636669898	-0.00840357663049485	0.0610955035687935	0.181974169450445	0.0854846007105326	-0.118626891489544	0.117771534171283	-0.108713771046477	0.0124872366309286	0.168282831064336	-0.0595487721705477
NABP1	NABP1	red	red	0.194455796153277	-0.0591497002612571	-0.175628134633877	-0.201305772691533	-0.0847072418952232	0.0474608069011701	0.250385963879977	0.0687048634533314	0.0187500780114059	0.267165432004473	-0.192410862607492	-0.0953104047195758
CAVIN2	CAVIN2	grey	grey	0.0292447104478777	0.0625122457490642	0.00132714675734874	0.0261949214119731	0.0419291443993188	0.0480253083503327	-0.00724363605666658	0.0375986778632258	-0.00893239139914549	-0.00892465740920011	0.0420526641668358	-0.00214794181979813
SLC39A10	SLC39A10	grey	grey	0.0842094916313218	0.116838800100505	-0.0122263027918897	4.43639488801982e-05	0.0614290656517604	0.114801913783226	-0.00273827580544559	0.066126831962596	-0.0358581421519962	0.141152627601568	0.0670982829527316	-0.039573370186484
STK17B	STK17B	red	red	0.249808088096707	-0.198947431472143	-0.334354393847152	-0.282299992288599	-0.042022042248703	0.017912517981584	0.190865434273513	0.176441815625432	-0.133444028837726	0.187170952501505	-0.221700065372113	-0.259854302599662
AC114760.2	AC114760.2	turquoise	turquoise	0.185846619423101	0.105422875170764	-0.0804745124085236	-0.0473220461967456	0.0808657326026733	0.156666577576985	0.0283832596203697	0.133402363386146	-0.0614146954654398	0.13572027803771	0.0211754711609065	-0.086471415360583
HECW2	HECW2	purple	purple	0.0856706449307035	-0.0915651862952554	-0.125435617378081	-0.146385819272725	-0.0818783809957735	-0.0308207060650373	0.154551031470499	0.0193449774713452	0.00191695109334691	0.296401925616332	-0.140669260207679	-0.0718259895352104
GTF3C3	GTF3C3	grey	grey	0.0833232160751472	0.0945523093369902	0.0095107854858033	0.00851221702590104	0.0416143117434271	0.102037613789969	0.0176986469508127	0.0575721617234906	-0.00435117387789646	0.00590034440280486	0.0359250616974281	-0.00650642249628994
ANKRD44	ANKRD44	grey	grey	0.299510863133958	0.175719445180374	-0.201669373999138	0.0127709101977758	0.299442310387627	0.313146294592665	-0.167991535370237	0.347647263507559	-0.253067347377184	0.0999861681041722	0.18643046318387	-0.265453579682463
SF3B1	SF3B1	grey	grey	0.121650949310008	0.233547236480025	0.0924551014571805	0.149408522026367	0.157541027341936	0.163365481909563	-0.0279687608191848	0.149172818948545	0.0232471429347272	0.0122661404130183	0.142885298836233	0.0327121891836238
COQ10B	COQ10B	grey	grey	0.111233261878396	0.12612004118302	-0.0309660498826461	0.0301106210839613	0.130490258880121	0.123289375395747	-0.0400942175173833	0.145241058070078	-0.0669619822692643	0.0768528545275623	0.0891719264430945	-0.0664985470332514
HSPD1	HSPD1	grey	grey	0.0391711700844058	0.256728259746997	0.146912931760925	0.15444202241932	0.115454055890714	0.152473634207345	-0.0675462087732355	0.053058242548639	0.0232822441459647	-0.00506681282843307	0.179154971560163	0.0795205999579836
HSPE1	HSPE1	pink	pink	-0.062807485606341	0.208235836134885	0.174474348304391	0.206419576884795	0.117543475432709	0.0716891490112279	-0.141879336124479	0.00556102918076279	0.00216398634461664	-0.0388527828995067	0.244079679112082	0.106309417847591
MOB4	MOB4	grey	grey	0.0754139505248637	0.138233954808566	0.0472580689414297	0.0645027984088538	0.0714294726168307	0.122399079101458	-0.0279776673901769	0.0678729527680375	0.00345149826716512	-0.00842801942402865	0.0752292110580531	0.0158717737783212
PLCL1	PLCL1	turquoise	turquoise	0.154108974632324	0.0312738632161873	-0.10446685658522	-0.0545464611454148	0.0646414110993522	0.0878085139404595	0.0286680960846884	0.131423613795733	-0.0726438076413388	0.101295171285783	0.000856649517447541	-0.116521865792784
C2orf69	C2orf69	grey	grey	0.0524460478306632	0.0943728735943943	0.0106145237917113	0.0487459462733286	0.0909766269405508	0.0656237095707639	-0.0217881312296509	0.078460046929651	-0.0169679609863934	0.0278992510526772	0.0714457567799731	-0.0167241300341526
TYW5	TYW5	grey	grey	0.0607272289766316	0.0403660256927431	-0.0171751858311319	-0.0121759153987671	0.00840122315866783	0.0711443833834276	0.0132980529774633	0.0257481752979589	-0.00876259701420116	0.00529008544051881	0.00131399536253132	-0.0166762583537734
MAIP1	MAIP1	grey	grey	0.047461202408686	0.0761274495749875	0.0204754361640398	0.0199579834425287	0.0377483173361777	0.0649198003292409	0.00282225112636229	0.0366987001665546	0.00254475145237943	0.010155695071605	0.0375282930640942	0.00380448365803898
SPATS2L	SPATS2L	grey	grey	0.046384045174006	0.174711366593995	0.0365826182491853	0.097371195049826	0.16594505235253	0.127965128115503	-0.108952605683207	0.113538039207324	-0.0640583115066097	0.0224862735613748	0.181311889803554	-0.0231157790415561
KCTD18	KCTD18	grey	grey	0.0436555333974643	0.0869498930680301	0.0467996224305656	0.0568038022207348	0.0217417092737649	0.0563307581447152	0.0131976467828059	0.0249474882815651	0.0373867841701077	0.00814259769500162	0.0350226288278978	0.033484600966289
BZW1	BZW1	grey	grey	0.0808038900685418	0.232793586956614	0.0748878923109825	0.162282399859287	0.237014064894557	0.130288534838438	-0.0809067692366602	0.194278530505415	-0.029035414775577	0.00261122425548645	0.194041611298555	-0.0011721542571291
CLK1	CLK1	brown	brown	0.265677123060716	0.164181902498145	-0.144075287974369	-0.0681140105102027	0.248015729194899	0.203576438665325	0.00319840629742032	0.332175591325602	-0.151054667556975	0.231785803397593	0.0719707471244881	-0.18852340912626
PPIL3	PPIL3	grey	grey	0.02495337493408	0.0927646060356835	0.0684307925440542	0.046352197837428	8.36931318172602e-06	0.0618755266450773	0.012784374904318	-0.00772499570907695	0.0532331071831887	0.00489704270503338	0.0287657486377702	0.0547981016242087
NIF3L1	NIF3L1	grey	grey	0.0146092837591061	0.0441916502890927	0.029332628578845	0.0220362370395551	0.0102403934769497	0.0286309998435295	0.00857721450997212	0.00135899117566369	0.0207747926801216	0.0219938081181502	0.0196639308061185	0.0276798903948814
ORC2	ORC2	turquoise	turquoise	0.109505917542652	0.0392367012068556	-0.0384512557569736	-0.0529703900770189	-0.0055453397547625	0.0987461071753881	0.0531593419121507	0.0383514535989462	-0.0137981000317678	0.0396405234935774	-0.0285563268297602	-0.0325811149091206
FAM126B	FAM126B	turquoise	turquoise	0.164066337784728	0.0239283566814524	-0.0568482185934651	-0.112462219182048	-0.0702090769398132	0.125175923905927	0.143756469417407	0.0159351705791494	0.0238143162730882	0.0453794209600581	-0.0916045262895782	-0.0280075591935519
NDUFB3	NDUFB3	magenta	magenta	-0.0807297491853728	0.1351056466734	0.282857231514193	0.15157766226305	-0.12535825423599	-0.0137210623470251	0.129878717659744	-0.16270795485421	0.277935037952259	-0.0214743249122159	-0.00694017257451189	0.319515884749882
CFLAR	CFLAR	red	red	0.1679280846725	0.0990805359942293	0.017468057580421	-0.0458978367927109	-0.0464150911235998	0.134308155686614	0.209692816857908	0.0233407744068327	0.10105707111151	0.0575622700204195	-0.0668703331036073	0.0457132471455224
CASP10	CASP10	grey	grey	0.0526531988124549	0.0935658422791047	0.0339664436155616	0.0602410433571735	0.0423883792351209	0.0874922016787154	-0.0229896030672942	0.0330680448090916	0.0087697600596446	-0.00729935607466793	0.0649447116807099	0.0181846402418703
CASP8	CASP8	blue	blue	0.151008070807063	0.109805626963796	-0.0409261564980748	-0.0197014835562387	0.0680528323329703	0.164239060527648	0.0210067815108429	0.107993354827824	-0.038551861463961	0.0556707222727481	0.0350605593317272	-0.053823373111969
TRAK2	TRAK2	grey	grey	0.0492176217318985	0.108045524085852	0.0474305098496196	0.0496878487184189	0.0262734089987083	0.0836856400714158	0.0204516421571672	0.0250114719611973	0.0321171793830527	-0.0124342443836103	0.0403007586543948	0.0358602668782204
STRADB	STRADB	grey	grey	0.0252521227400139	0.0838335669693975	0.0522914350689577	0.0534621933742003	0.0370272295472655	0.0521988567861683	-0.0148878558085709	0.0247274498080752	0.0174772253811275	-0.0123444879645799	0.0516772289400634	0.0275605447539425
ALS2	ALS2	grey	grey	0.0658060996155979	0.0591840605195128	-0.00751023754378885	-0.0166642123006972	0.00849071740802882	0.0788463428089109	0.0274772561073681	0.032751724555537	-0.000116666797016286	0.0346863785546296	-0.00374396415072609	-0.0124505719262927
SUMO1	SUMO1	grey	grey	-0.0129756066446631	0.1502828042448	0.191717576901212	0.141447649949043	-0.0280544368598665	0.0442695533336289	0.0583296909811618	-0.0593709447723936	0.173152846352116	-0.016459308946323	0.0467056811384408	0.182848598212709
NOP58	NOP58	blue	blue	0.0947944461851286	0.190686643463001	0.027651291534383	0.0606001393236103	0.131010299789725	0.186490342113026	-0.0718912670470387	0.111566602772159	-0.0567490602843388	0.0323497755993544	0.136542596845269	-0.0278661310281116
BMPR2	BMPR2	blue	blue	0.164780751281271	0.162497163332262	-0.00919368701951155	0.0112098934336741	0.0748646118367954	0.217739335388127	0.00438794314274148	0.101313641212074	-0.01963916553201	0.0267444326631869	0.0459355783981651	-0.0356201823480044
FAM117B	FAM117B	blue	blue	0.155708369996692	0.182489335166327	-0.0399651437862285	0.04130548436779	0.174843765131849	0.218574991585768	-0.0757959080350516	0.170328614328968	-0.101364870396209	0.0758075985096029	0.145270458846289	-0.0936675364298136
ICA1L	ICA1L	grey	grey	0.067922249243602	0.0933540314230046	-0.00726246335507992	-0.00668099270868	0.0785171804702693	0.0873004525354187	-0.00292382720009313	0.0747359412619446	-0.0230777014676299	0.0426286652040991	0.0417212319645147	-0.0272489606300876
WDR12	WDR12	grey	grey	0.0766594340975351	0.0690832572367279	0.000918258374999285	-0.0270580150539468	0.00979281347725517	0.0785565588281199	0.0414578106561726	0.0449710899883376	0.000313301606725861	0.0687083246737216	9.57854488028625e-05	-0.00822334392391294
CARF	CARF	grey	grey	0.0546392733815639	0.0378554439071247	0.0143899964872105	-0.0046353150678446	-0.0167577919030818	0.0603874751648591	0.0372333000371409	0.00714381041731778	0.0248723358139087	-0.00177509178990022	-0.0141774320365051	0.0133798926856323
NBEAL1	NBEAL1	turquoise	turquoise	0.11648743225095	0.114937837562744	-0.00246586286184866	0.00481098021726442	0.0725103146451913	0.131427033751186	0.0100764950671501	0.092575872636138	-0.0182640797324293	0.0238376587500021	0.0439925819466192	-0.0280796990859138
CYP20A1	CYP20A1	blue	blue	0.0741027625190403	0.165022869893817	0.0413953235195703	0.0852479654717751	0.113449782860623	0.14922218868176	-0.0595469947918784	0.0878973219938104	-0.0320930478010383	0.0154431197466643	0.130174723582429	-0.00315827268114402
ABI2	ABI2	grey	grey	0.0348691722397432	0.139891264385929	0.0282615519911112	0.104319867588586	0.140216739236513	0.122012394741077	-0.13369624197655	0.087055955285393	-0.0805905345418329	-0.0217503373671918	0.173015226524134	-0.0272121299691838
RAPH1	RAPH1	green	green	0.0112547927402494	0.166217916144444	-0.011341408440572	0.127436931536053	0.34441243050485	0.0978140147784613	-0.229378451482949	0.225873389477844	-0.190861059324006	-0.0224223818496609	0.30240245730566	-0.0983739717137205
INO80D	INO80D	brown	brown	0.205366877905591	0.156684339210105	-0.0909241703392209	-0.0311742205382899	0.160734087082342	0.20271733510513	-0.0174474057329055	0.211026672102413	-0.105884614765461	0.0796242050785071	0.0755736697655999	-0.126881531164235
NDUFS1	NDUFS1	grey	grey	0.0507663541822717	0.137222738348879	0.0989398874627212	0.057459345548458	-0.001684050915819	0.0982608622226273	0.0513265508712391	-0.00325597084290118	0.0861168610271158	-0.0340340051288801	0.0271847535695026	0.0803786829833894
EEF1B2	EEF1B2	yellow	yellow	-0.172248181363138	0.351466175318963	0.586863848650866	0.412888965003496	-0.0377438797969968	0.0391530361215708	0.0225974824136677	-0.207940215881398	0.384407159984856	-0.159995100278594	0.200504093819847	0.493516108742852
[truncated: 8,307 more rows]
